# Supplementary material for: ﻿Revision of the North American genus Supralathosea Barnes & Benjamin (Lepidoptera, Noctuidae, Oncocnemidinae) with description of two genera and three species
Source: Zookeys. 2025 Feb 21;1228:197–223. doi: 10.3897/zookeys.1228.141682 (PMC11871519; doi:10.3897/zookeys.1228.141682)
Supplement: XML Treatment for Supralathosea [file zookeys.1228.141682-treatment1.xml]

<!DOCTYPE tp:taxon-treatment
  PUBLIC "-//TaxonX//DTD Taxonomic Treatment Publishing DTD v0 20100105//EN" "tax-treatment-NSO.dtd">
<tp:taxon-treatment xmlns:tp="http://www.plazi.org/taxpub"><tp:treatment-meta><kwd-group><label>Taxon classification</label><kwd>
                <named-content content-type="kingdom">Animalia</named-content>
              </kwd><kwd>
                <named-content content-type="order">Lepidoptera</named-content>
              </kwd><kwd>
                <named-content content-type="family">Noctuidae</named-content>
              </kwd></kwd-group><mixed-citation publication-type="journal"><person-group><name><surname>Crabo</surname><given-names>Lars G.</given-names></name><name><surname>Keegan</surname><given-names>Kevin</given-names></name></person-group><article-title>﻿Revision of the North American genus <italic><tp:taxon-name><tp:taxon-name-part taxon-name-part-type="genus" reg="Supralathosea">Supralathosea</tp:taxon-name-part></tp:taxon-name></italic> Barnes &amp; Benjamin (<tp:taxon-name><tp:taxon-name-part taxon-name-part-type="order">Lepidoptera</tp:taxon-name-part></tp:taxon-name>, <tp:taxon-name><tp:taxon-name-part taxon-name-part-type="family">Noctuidae</tp:taxon-name-part></tp:taxon-name>, <tp:taxon-name><tp:taxon-name-part taxon-name-part-type="subfamily">Oncocnemidinae</tp:taxon-name-part></tp:taxon-name>) with description of two genera and three species</article-title><source>Zookeys</source><day>21</day><month>02</month><year>2025</year><volume>1228</volume><fpage>197</fpage><lpage>223</lpage><pub-id pub-id-type="doi">10.3897/zookeys.1228.141682</pub-id></mixed-citation></tp:treatment-meta><tp:nomenclature><label>﻿Genus</label><tp:taxon-name>
              <object-id xmlns:xlink="http://www.w3.org/1999/xlink" content-type="arpha" xlink:type="simple">18DA78D8-D6FB-516C-8B10-6081BD302498</object-id>
              <tp:taxon-name-part taxon-name-part-type="genus" reg="Supralathosea">Supralathosea</tp:taxon-name-part>
            </tp:taxon-name><tp:taxon-authority>Barnes &amp; Benjamin, 1924</tp:taxon-authority></tp:nomenclature><tp:treatment-sec sec-type="type species" id="SECID0ELOAE"><title>Type species.</title><p><italic><tp:taxon-name><tp:taxon-name-part taxon-name-part-type="genus" reg="Supralathosea">Supralathosea</tp:taxon-name-part><tp:taxon-name-part taxon-name-part-type="species" reg="baboquivariensis">baboquivariensis</tp:taxon-name-part></tp:taxon-name></italic> Barnes &amp; Benjamin, 1924; by monotypy.</p></tp:treatment-sec><tp:treatment-sec sec-type="diagnosis" id="SECID0E3OAE"><title>Diagnosis.</title><p><italic><tp:taxon-name><tp:taxon-name-part taxon-name-part-type="genus" reg="Supralathosea">Supralathosea</tp:taxon-name-part></tp:taxon-name></italic> species are pale to dark gray moths with forewings of 12.0–18.5 mm in length, adorned with very narrow scales. Males can usually be recognized by the combination of broad bipectinate antenna, relatively unmarked forewing with black posterior margin, and white hindwing with black thin incomplete terminal line and veins. Females are less distinctive, with filiform antenna, mottled darker gray forewing with more distinct transverse lines, pale-filled orbicular and reniform spots lacking dark outlines, and white hindwing often heavily dusted with gray. Although similar, males of the <italic><tp:taxon-name><tp:taxon-name-part taxon-name-part-type="genus" reg="Supralathosea">Supralathosea</tp:taxon-name-part></tp:taxon-name></italic> species can be identified by their superficial appearance. The females are more similar and are best identified by association with the males or by locality.</p><p>Male genitalia have an uncus that is bent nearly 90° at the base. The valve is bluntly pointed near the apex, has a spike-like pollex but no corona, and the clasper ampulla is cow-horn-shaped. The vesica of the phallus is bulbous with multiple spike-like setae, resembling a medieval mace.</p><p>Females have a unique broad, thick, crenulate anterior segment of the ductus bursae abutting the corpus bursae, somewhat like beet or walnut half. The corpus bursae is asymmetric, pear-shaped with narrower right side directed slightly posteriad, and lacks signa.</p><p>Below we provide a redescription for <italic><tp:taxon-name><tp:taxon-name-part taxon-name-part-type="genus" reg="Supralathosea">Supralathosea</tp:taxon-name-part></tp:taxon-name></italic> in light of the recognition of <italic><tp:taxon-name><tp:taxon-name-part taxon-name-part-type="genus" reg="Eulathosea">Eulathosea</tp:taxon-name-part></tp:taxon-name></italic> and <italic><tp:taxon-name><tp:taxon-name-part taxon-name-part-type="genus" reg="Infralathosea">Infralathosea</tp:taxon-name-part></tp:taxon-name></italic>, and descriptions for the new species of <italic><tp:taxon-name><tp:taxon-name-part taxon-name-part-type="genus" reg="Supralathosea">Supralathosea</tp:taxon-name-part></tp:taxon-name></italic>.</p></tp:treatment-sec><tp:treatment-sec sec-type="redescription" id="SECID0EQQAE"><title>Redescription.</title><p>Adults medium size (FW length 12.0–18.5 mm) with pale to dark gray forewings, usually with very faint noctuiform patterning (lines distinct in south Texas populations) and black posterior margin. <bold><italic>Head</italic></bold> – Male antenna broadly bipectinate, rami 2.5–3.0 × central shaft width, covered densely except on dorsum with short cilia; female antenna filiform. Eye lacking interommatidial setae, strongly lashed posteriorly. Frons bulging slightly; dorsal head scales projecting slightly over frons with small paramedian tufts. Haustellum present. Labial palpus with short strap-like and long ventral and lateral black hair-like scales. <bold><italic>Thorax</italic></bold> – Collar with median crest, prominent in resting live moths, thin, white-edged black line across base; tegulum and dorsum gray, darkest dorsally. <bold><italic>Wings</italic></bold>: Forewing elongate with slightly pointed apex in males, slightly wider and rounder in females. Scales long, narrow, finely serrate, gray, translucent white, and gray-edged or gray-tipped white; ground color uniform pale gray to charcoal gray, posterior margin usually dark gray or black; subterminal area with three indistinct dark patches. Lines variable, very faint or limited to indistinct oblique dark marks on costa and vestiges of the postmedial line on the veins in males; those of some male <italic><tp:taxon-name><tp:taxon-name-part taxon-name-part-type="genus" reg="Supralathosea">Supralathosea</tp:taxon-name-part><tp:taxon-name-part taxon-name-part-type="species" reg="solastella">solastella</tp:taxon-name-part></tp:taxon-name></italic> and all females are dark gray to black; basal line absent or a dark spot on costa; antemedial line double, inner component weak, pale filled, sinuous, convex with apex in fold; postmedial line similar, outer component weak, sinuous or dentate, prominently convex around cell with notch opposite reniform, segment posterior to Cu drawn basad in fold then perpendicular to posterior margin; medial line dark gray, nearly parallel to postmedial line; subterminal line pale, indistinct; terminal line of intervenal dark spots. Orbicular and reniform spots pale with dark centers, small and inconspicuous; claviform spot absent. Hindwing scales small translucent and long hair-like, pure white or off white, darker gray scales on portions of veins and terminal line in males; similar white or pale gray with discal spot, medial line, and distal gray suffusion in females. <bold><italic>Legs</italic></bold>: Scales mostly dark gray, scattered white; lacking tibial claw or other modifications; tarsal segments with three rows of setae, dark gray with distal white rings. <bold><italic>Abdomen</italic></bold> – Lacking A1 transverse channel, brush organs, and coremata. Scales pale to brownish gray; weak darker dorsal tufts on proximal segments. <bold><italic>Male genitalia</italic></bold>: Uncus relatively short, directed posteriad at base then bent 90° ventrad, cylindrical with small apical hook. Juxta broad, shield shaped with variable length ventral extension. Valve rhomboid, length 2.8–3.8 × width, distal 1/3 broadest, tapered to a subapical point with spike-like pollex at anal margin, lacking expanded cucullus or corona. Sacculus strong, extending to mid-valve, convex to near costa. Clasper base a bar near ventral margin distal to sacculus, ampulla arising at valve distal 1/3, cow-horn-shaped with &gt; 90° curve dorsad and basad. Phallus length 3.5–4 × width, dorsal apex with sclerotized crenulate band with minute spikes. Vesica with 90° subbasal and mesial bends, apex posterior to proximal phallus, mesial segment ballooned posterior and leftward, covered by 50–70 spike-like cornuti, longest 6–7 at dorsal margin; subapical vesica with smaller patch of shorter thinner cornuti on convex segment or small diverticulum. <bold><italic>Female genitalia</italic></bold>: A7 tergite thick, large, lateral margins converging at ventral midline, covering small weakly sclerotized sternite; A7 pleural membranes leathery, redundant, covered densely with dark scales. Segment A8 width 1.4–1.9 × length. Papilla analis 1 × A8, mesiolaterally compressed, apex blunt, covered sparsely with uniform hair-like setae; not protruding in situ. Posterior apophysis 1.9–2.8 × A8; anterior apophysis 0.6–0.8 × posterior apophysis. Ostium bursae U-shaped, leathery with crenulate margin and lightly sclerotized broad V-shaped dorsal and ventral postvaginal plates. Ductus bursae with distinct anterior and posterior segments: shorter posterior ductus segment membranous, conical, broadest at ostium; longer anterior segment irregular, thick, rubbery, bulb-like with broad base at transverse or slightly angled junction to corpus bursae, length 1.7–2.2 × A8, width 1.0–1.2 × length, internally amorphous, seemingly lacking a lumen. Corpus bursae membranous, lacking signa, length 2–2.5 × A8, width 1.2–1.5 × length, pear shaped, apex right posterior with ductus seminalis at tip.</p></tp:treatment-sec><tp:treatment-sec sec-type="Higher classification" id="SECID0EWRAE"><title>Higher classification.</title><p><italic><tp:taxon-name><tp:taxon-name-part taxon-name-part-type="genus" reg="Supralathosea">Supralathosea</tp:taxon-name-part></tp:taxon-name></italic> is assigned to <tp:taxon-name><tp:taxon-name-part taxon-name-part-type="subfamily">Oncocnemidinae</tp:taxon-name-part></tp:taxon-name> (<xref ref-type="bibr" rid="B11">Keegan et al. 2021</xref>).</p></tp:treatment-sec><tp:treatment-sec sec-type="distribution" id="SECID0EMSAE"><title>Distribution and biology.</title><p>This genus occurs in southwestern United States, where it has been found in Arizona and Texas. Several of the species undoubtedly occur in Mexico. Adults of most <italic><tp:taxon-name><tp:taxon-name-part taxon-name-part-type="genus" reg="Supralathosea">Supralathosea</tp:taxon-name-part></tp:taxon-name></italic> species fly throughout much of the year, but many records are from winter, December through February. Females are found much less commonly than males. The larva of <italic><tp:taxon-name><tp:taxon-name-part taxon-name-part-type="genus" reg="Supralathosea">S.</tp:taxon-name-part><tp:taxon-name-part taxon-name-part-type="species" reg="solastella">solastella</tp:taxon-name-part></tp:taxon-name></italic> feeds on ash (<italic><tp:taxon-name><tp:taxon-name-part taxon-name-part-type="genus" reg="Fraxinus">Fraxinus</tp:taxon-name-part></tp:taxon-name></italic> sp., <tp:taxon-name><tp:taxon-name-part taxon-name-part-type="family">Oleaceae</tp:taxon-name-part></tp:taxon-name>) (D. Wagner, pers. comm.). The early stages of the other species are unknown.</p></tp:treatment-sec><tp:treatment-sec sec-type="discussion" id="SECID0EQTAE"><title>Discussion.</title><p>United States populations of <italic><tp:taxon-name><tp:taxon-name-part taxon-name-part-type="genus" reg="Supralathosea">Supralathosea</tp:taxon-name-part></tp:taxon-name></italic> are distributed in four seemingly allopatric populations, three of which abut the border with Mexico. We have no information about the distribution of the genus in northern Mexico, but it seems certain that at least one or two <italic><tp:taxon-name><tp:taxon-name-part taxon-name-part-type="genus" reg="Supralathosea">Supralathosea</tp:taxon-name-part></tp:taxon-name></italic> species also occur there based on their known distributions in the United States. With this in mind, we arrange the United States populations into three species. Two relatively uniform and superficially distinctive species from separate parts of Arizona are supported by several characters, including distinct DNA sequences (<italic><tp:taxon-name><tp:taxon-name-part taxon-name-part-type="genus" reg="Supralathosea">S.</tp:taxon-name-part><tp:taxon-name-part taxon-name-part-type="species" reg="baboquivariensis">baboquivariensis</tp:taxon-name-part></tp:taxon-name></italic>) or male genitalia (<italic><tp:taxon-name><tp:taxon-name-part taxon-name-part-type="genus" reg="Supralathosea">Supralathosea</tp:taxon-name-part><tp:taxon-name-part taxon-name-part-type="species" reg="yavapai">yavapai</tp:taxon-name-part></tp:taxon-name></italic>). The other two populations from Texas are treated as a third species (<italic><tp:taxon-name><tp:taxon-name-part taxon-name-part-type="genus" reg="Supralathosea">Supralathosea</tp:taxon-name-part><tp:taxon-name-part taxon-name-part-type="species" reg="solastella">solastella</tp:taxon-name-part></tp:taxon-name></italic>). While these Texas populations are relatively distinct superficially, there are no significant genitalic or barcode differences between them to indicate that they are separate species. We suspect that the superficial differences represent clinal variation, but this can be neither confirmed or refuted until more is known about <italic><tp:taxon-name><tp:taxon-name-part taxon-name-part-type="genus" reg="Supralathosea">Supralathosea</tp:taxon-name-part></tp:taxon-name></italic> in northern Mexico.</p><p><italic><tp:taxon-name><tp:taxon-name-part taxon-name-part-type="genus" reg="Supralathosea">Supralathosea</tp:taxon-name-part><tp:taxon-name-part taxon-name-part-type="species" reg="baboquivariensis">baboquivariensis</tp:taxon-name-part></tp:taxon-name></italic> is relatively distinct genetically, with barcodes differing from those of other <italic><tp:taxon-name><tp:taxon-name-part taxon-name-part-type="genus" reg="Supralathosea">Supralathosea</tp:taxon-name-part></tp:taxon-name></italic> species by almost 4% and strong support in our RAxML maximum-likelihood analysis (Fig. <xref ref-type="fig" rid="F8">35</xref>). The other two species have several barcode haplotypes differing by less than 1.5%, and are unresolved in our multi-gene analysis. This is not unusual, as distinct species of other noctuid genera have similar or identical barcodes, including many species of <italic><tp:taxon-name><tp:taxon-name-part taxon-name-part-type="genus" reg="Euxoa">Euxoa</tp:taxon-name-part></tp:taxon-name></italic> Hübner, <italic><tp:taxon-name><tp:taxon-name-part taxon-name-part-type="genus" reg="Abagrotis">Abagrotis</tp:taxon-name-part></tp:taxon-name></italic> Smith, and <italic><tp:taxon-name><tp:taxon-name-part taxon-name-part-type="genus" reg="Lasionycta">Lasionycta</tp:taxon-name-part></tp:taxon-name></italic> Aurivillius (<xref ref-type="bibr" rid="B25">Zahiri et al. 2014</xref>).</p><p><italic><tp:taxon-name><tp:taxon-name-part taxon-name-part-type="genus" reg="Supralathosea">Supralathosea</tp:taxon-name-part></tp:taxon-name></italic> species lack a dorsal A1 transverse channel, an anatomic feature common to many <tp:taxon-name><tp:taxon-name-part taxon-name-part-type="subfamily">Oncocnemidinae</tp:taxon-name-part></tp:taxon-name> genera. <xref ref-type="bibr" rid="B23">Troubridge (2008)</xref> considered this to be the defining character of the subfamily, although he noted that it is also occurs in some diurnal species of <tp:taxon-name><tp:taxon-name-part taxon-name-part-type="subfamily">Agaristinae</tp:taxon-name-part></tp:taxon-name> (e.g., <italic><tp:taxon-name><tp:taxon-name-part taxon-name-part-type="genus" reg="Alypia">Alypia</tp:taxon-name-part></tp:taxon-name></italic> Hübner) and <tp:taxon-name><tp:taxon-name-part taxon-name-part-type="subfamily">Stiriinae</tp:taxon-name-part></tp:taxon-name> (e.g., <italic><tp:taxon-name><tp:taxon-name-part taxon-name-part-type="genus" reg="Annaphila">Annaphila</tp:taxon-name-part></tp:taxon-name></italic> Grote). He moved several genera that lack this character to various non-oncocnemidine subfamilies, including assigning <italic><tp:taxon-name><tp:taxon-name-part taxon-name-part-type="genus" reg="Supralathosea">Supralathosea</tp:taxon-name-part></tp:taxon-name></italic> to <tp:taxon-name><tp:taxon-name-part taxon-name-part-type="subfamily">Psaphidinae</tp:taxon-name-part></tp:taxon-name> (now <tp:taxon-name><tp:taxon-name-part taxon-name-part-type="tribe">Psaphidini</tp:taxon-name-part></tp:taxon-name>). Based on the DNA-based studies of <xref ref-type="bibr" rid="B10">Keegan et al. (2019</xref>, <xref ref-type="bibr" rid="B11">2021</xref>) it is now clear that not all genera in the subfamily express this character, including <italic><tp:taxon-name><tp:taxon-name-part taxon-name-part-type="genus" reg="Supralathosea">Supralathosea</tp:taxon-name-part></tp:taxon-name></italic>, <italic><tp:taxon-name><tp:taxon-name-part taxon-name-part-type="genus" reg="Infralathosea">Infralathosea</tp:taxon-name-part></tp:taxon-name></italic>, <italic><tp:taxon-name><tp:taxon-name-part taxon-name-part-type="genus" reg="Eulathosea">Eulathosea</tp:taxon-name-part></tp:taxon-name></italic>, and at least some species of <italic><tp:taxon-name><tp:taxon-name-part taxon-name-part-type="genus" reg="Leucocnemis">Leucocnemis</tp:taxon-name-part></tp:taxon-name></italic> Hampson.</p></tp:treatment-sec><tp:treatment-sec><!--Section generated to contain objects referenced in tp:taxon-treatment.--><fig id="F8" position="float" orientation="portrait"><object-id xmlns:xlink="http://www.w3.org/1999/xlink" content-type="doi" xlink:type="simple">10.3897/zookeys.1228.141682.figure35</object-id><object-id xmlns:xlink="http://www.w3.org/1999/xlink" content-type="arpha" xlink:type="simple">1608ECED-A5D8-5AF6-814E-2084EA41FED9</object-id><label>Figure 35.</label><caption><p>Maximum-likelihood tree inferred with RAxML based on five nuclear genes and <abbrev xmlns:xlink="http://www.w3.org/1999/xlink" xlink:title="c oxidase subunit 1" id="ABBRID0E2KBG" xlink:type="simple">CO1</abbrev> of <italic><tp:taxon-name><tp:taxon-name-part taxon-name-part-type="genus" reg="Supralathosea">Supralathosea</tp:taxon-name-part></tp:taxon-name></italic>, <italic><tp:taxon-name><tp:taxon-name-part taxon-name-part-type="genus" reg="Infralathosea">Infralathosea</tp:taxon-name-part></tp:taxon-name></italic>, <italic><tp:taxon-name><tp:taxon-name-part taxon-name-part-type="genus" reg="Eulathosea">Eulathosea</tp:taxon-name-part></tp:taxon-name></italic>, selected <tp:taxon-name><tp:taxon-name-part taxon-name-part-type="subfamily">Oncocnemidinae</tp:taxon-name-part></tp:taxon-name> genera, and outgroups in other noctuid subfamilies (<tp:taxon-name><tp:taxon-name-part taxon-name-part-type="subfamily">Plusiinae</tp:taxon-name-part></tp:taxon-name>, <tp:taxon-name><tp:taxon-name-part taxon-name-part-type="subfamily">Acontiinae</tp:taxon-name-part></tp:taxon-name>, and <tp:taxon-name><tp:taxon-name-part taxon-name-part-type="subfamily">Cuculliinae</tp:taxon-name-part></tp:taxon-name>). Bootstrap values are shown over nodes. Tip labels for <italic><tp:taxon-name><tp:taxon-name-part taxon-name-part-type="genus" reg="Supralathosea">Supralathosea</tp:taxon-name-part></tp:taxon-name></italic>, <italic><tp:taxon-name><tp:taxon-name-part taxon-name-part-type="genus" reg="Infralathosea">Infralathosea</tp:taxon-name-part></tp:taxon-name></italic>, and <italic><tp:taxon-name><tp:taxon-name-part taxon-name-part-type="genus" reg="Eulathosea">Eulathosea</tp:taxon-name-part></tp:taxon-name></italic> provide additional identifying information in order to link specimens to full collection details.</p></caption><graphic xmlns:xlink="http://www.w3.org/1999/xlink" xlink:href="zookeys-1228-197_article-141682__-g008.jpg" position="float" orientation="portrait" xlink:type="simple" id="oo_1257776.jpg"><uri content-type="original_file" xlink:type="simple">https://binary.pensoft.net/fig/1257776</uri></graphic></fig></tp:treatment-sec><ref-list><ref id="B11"><mixed-citation xmlns:xlink="http://www.w3.org/1999/xlink" xlink:type="simple"><person-group><name name-style="western"><surname>Keegan</surname><given-names>KL</given-names></name><name name-style="western"><surname>Rota</surname><given-names>J</given-names></name><name name-style="western"><surname>Zahiri</surname><given-names>R</given-names></name><name name-style="western"><surname>Zilli</surname><given-names>A</given-names></name><name name-style="western"><surname>Wahlberg</surname><given-names>N</given-names></name><name name-style="western"><surname>Schmidt</surname><given-names>BC</given-names></name><name name-style="western"><surname>Lafontaine</surname><given-names>JD</given-names></name><name name-style="western"><surname>Goldstein</surname><given-names>PZ</given-names></name><name name-style="western"><surname>Wagner</surname><given-names>DL</given-names></name></person-group> (<year>2021</year>) <article-title>Toward a stable global <tp:taxon-name><tp:taxon-name-part taxon-name-part-type="family">Noctuidae</tp:taxon-name-part></tp:taxon-name> (<tp:taxon-name><tp:taxon-name-part taxon-name-part-type="order">Lepidoptera</tp:taxon-name-part></tp:taxon-name>) taxonomy.</article-title><source>Insect Systematics and Diversity</source><volume>5</volume>: <fpage>1</fpage>–<lpage>24</lpage>. <ext-link xlink:href="10.1093/isd/ixab005" ext-link-type="doi" xlink:type="simple">https://doi.org/10.1093/isd/ixab005</ext-link></mixed-citation></ref><ref id="B25"><mixed-citation xmlns:xlink="http://www.w3.org/1999/xlink" xlink:type="simple"><person-group><name name-style="western"><surname>Zahiri</surname><given-names>R</given-names></name><name name-style="western"><surname>Lafontaine</surname><given-names>JD</given-names></name><name name-style="western"><surname>Schmidt</surname><given-names>BC</given-names></name><name name-style="western"><surname>deWaard</surname><given-names>JR</given-names></name><name name-style="western"><surname>Zakharov</surname><given-names>EV</given-names></name><name name-style="western"><surname>Hebert</surname><given-names>PDN</given-names></name></person-group> (<year>2014</year>) A transcontinental challenge—A test of DNA barcode performance for 1,541 species of Canadian <tp:taxon-name><tp:taxon-name-part taxon-name-part-type="superfamily">Noctuoidea</tp:taxon-name-part></tp:taxon-name> (<tp:taxon-name><tp:taxon-name-part taxon-name-part-type="order">Lepidoptera</tp:taxon-name-part></tp:taxon-name>). PLoS ONE 9(3): e92797. <ext-link xlink:href="10.1371/journal.pone.0092797" ext-link-type="doi" xlink:type="simple">https://doi.org/10.1371/journal.pone.0092797</ext-link></mixed-citation></ref><ref id="B23"><mixed-citation xmlns:xlink="http://www.w3.org/1999/xlink" xlink:type="simple"><person-group><name name-style="western"><surname>Troubridge</surname><given-names>JT</given-names></name></person-group> (<year>2008</year>) <article-title>A generic realignment of <tp:taxon-name><tp:taxon-name-part taxon-name-part-type="tribe">Oncocnemidini</tp:taxon-name-part></tp:taxon-name> sensu Hodges (1983) (<tp:taxon-name><tp:taxon-name-part taxon-name-part-type="order">Lepidoptera</tp:taxon-name-part></tp:taxon-name>: <tp:taxon-name><tp:taxon-name-part taxon-name-part-type="family">Noctuidae</tp:taxon-name-part></tp:taxon-name>: <tp:taxon-name><tp:taxon-name-part taxon-name-part-type="subfamily">Oncocnemidinae</tp:taxon-name-part></tp:taxon-name>), with description of a new genus and 50 new species.</article-title><source>Zootaxa</source><volume>1903</volume>: <fpage>1</fpage>–<lpage>95</lpage>. <ext-link xlink:href="10.11646/zootaxa.1903.1.1" ext-link-type="doi" xlink:type="simple">https://doi.org/10.11646/zootaxa.1903.1.1</ext-link></mixed-citation></ref><ref id="B10"><mixed-citation xmlns:xlink="http://www.w3.org/1999/xlink" xlink:type="simple"><person-group><name name-style="western"><surname>Keegan</surname><given-names>KL</given-names></name><name name-style="western"><surname>Lafontaine</surname><given-names>JD</given-names></name><name name-style="western"><surname>Wahlberg</surname><given-names>N</given-names></name><name name-style="western"><surname>Wagner</surname><given-names>DL</given-names></name></person-group> (<year>2019</year>) <article-title>Towards resolving and redefining <tp:taxon-name><tp:taxon-name-part taxon-name-part-type="subfamily">Amphipyrinae</tp:taxon-name-part></tp:taxon-name> (<tp:taxon-name><tp:taxon-name-part taxon-name-part-type="order">Lepidoptera</tp:taxon-name-part></tp:taxon-name>, <tp:taxon-name><tp:taxon-name-part taxon-name-part-type="superfamily">Noctuoidea</tp:taxon-name-part></tp:taxon-name>, <tp:taxon-name><tp:taxon-name-part taxon-name-part-type="family">Noctuidae</tp:taxon-name-part></tp:taxon-name>).</article-title><source>Systematic Entomology</source><volume>44</volume>: <fpage>451</fpage>–<lpage>464</lpage>. <ext-link xlink:href="10.1111/syen.12336" ext-link-type="doi" xlink:type="simple">https://doi.org/10.1111/syen.12336</ext-link></mixed-citation></ref></ref-list></tp:taxon-treatment>
