# Supplementary material for: ﻿Revision of the North American genus Supralathosea Barnes & Benjamin (Lepidoptera, Noctuidae, Oncocnemidinae) with description of two genera and three species
Source: Zookeys. 2025 Feb 21;1228:197–223. doi: 10.3897/zookeys.1228.141682 (PMC11871519; doi:10.3897/zookeys.1228.141682)
Supplement: XML Treatment for Supralathosea baboquivariensis [file zookeys.1228.141682-treatment2.xml]

<!DOCTYPE tp:taxon-treatment
  PUBLIC "-//TaxonX//DTD Taxonomic Treatment Publishing DTD v0 20100105//EN" "tax-treatment-NSO.dtd">
<tp:taxon-treatment xmlns:tp="http://www.plazi.org/taxpub"><tp:treatment-meta><kwd-group><label>Taxon classification</label><kwd>
                <named-content content-type="kingdom">Animalia</named-content>
              </kwd><kwd>
                <named-content content-type="order">Lepidoptera</named-content>
              </kwd><kwd>
                <named-content content-type="family">Noctuidae</named-content>
              </kwd></kwd-group><mixed-citation publication-type="journal"><person-group><name><surname>Crabo</surname><given-names>Lars G.</given-names></name><name><surname>Keegan</surname><given-names>Kevin</given-names></name></person-group><article-title>﻿Revision of the North American genus <italic><tp:taxon-name><tp:taxon-name-part taxon-name-part-type="genus" reg="Supralathosea">Supralathosea</tp:taxon-name-part></tp:taxon-name></italic> Barnes &amp; Benjamin (<tp:taxon-name><tp:taxon-name-part taxon-name-part-type="order">Lepidoptera</tp:taxon-name-part></tp:taxon-name>, <tp:taxon-name><tp:taxon-name-part taxon-name-part-type="family">Noctuidae</tp:taxon-name-part></tp:taxon-name>, <tp:taxon-name><tp:taxon-name-part taxon-name-part-type="subfamily">Oncocnemidinae</tp:taxon-name-part></tp:taxon-name>) with description of two genera and three species</article-title><source>Zookeys</source><day>21</day><month>02</month><year>2025</year><volume>1228</volume><fpage>197</fpage><lpage>223</lpage><pub-id pub-id-type="doi">10.3897/zookeys.1228.141682</pub-id></mixed-citation></tp:treatment-meta><tp:nomenclature><label>﻿</label><tp:taxon-name>
              <object-id xmlns:xlink="http://www.w3.org/1999/xlink" content-type="arpha" xlink:type="simple">4AD6F365-B44E-5A1F-9163-600C1952598B</object-id>
              <tp:taxon-name-part taxon-name-part-type="genus" reg="Supralathosea">Supralathosea</tp:taxon-name-part>
              <tp:taxon-name-part taxon-name-part-type="species" reg="baboquivariensis">baboquivariensis</tp:taxon-name-part>
            </tp:taxon-name><tp:taxon-authority>Barnes &amp; Benjamin, 2024</tp:taxon-authority><xref ref-type="fig" rid="F1">Figs 1–3</xref><xref ref-type="fig" rid="F2">, 19</xref><xref ref-type="fig" rid="F4">, 26</xref><xref ref-type="fig" rid="F6">, 33 (Map)</xref><tp:nomenclature-citation-list><tp:nomenclature-citation><tp:taxon-name>
                  <tp:taxon-name-part taxon-name-part-type="genus" reg="Supralathosea">Supralathosea</tp:taxon-name-part>
                  <tp:taxon-name-part taxon-name-part-type="species" reg="baboquivariensis">baboquivariensis</tp:taxon-name-part>
                </tp:taxon-name><comment>Barnes &amp; Benjamin, 1924: 133.</comment></tp:nomenclature-citation></tp:nomenclature-citation-list></tp:nomenclature><tp:treatment-sec sec-type="type material" id="SECID0E62AE"><title>Type material.</title><p>Holotype male. USA, Arizona, Pima County, Baboquivari Mountains. <named-content xmlns:xlink="http://www.w3.org/1999/xlink" content-type="dwc:institutional_code" xlink:title="National Museum of Natural History, Washington" xlink:href="http://grbio.org/institution/smithsonian-institution-national-museum-natural-history" xlink:type="simple">NMNH</named-content> [examined].</p></tp:treatment-sec><tp:treatment-sec sec-type="diagnosis" id="SECID0EJ3AE"><title>Diagnosis.</title><p><italic><tp:taxon-name><tp:taxon-name-part taxon-name-part-type="genus" reg="Supralathosea">Supralathosea</tp:taxon-name-part><tp:taxon-name-part taxon-name-part-type="species" reg="baboquivariensis">baboquivariensis</tp:taxon-name-part></tp:taxon-name></italic> can be distinguished from the only other <italic><tp:taxon-name><tp:taxon-name-part taxon-name-part-type="genus" reg="Supralathosea">Supralathosea</tp:taxon-name-part></tp:taxon-name></italic> species in Arizona, <italic><tp:taxon-name><tp:taxon-name-part taxon-name-part-type="genus" reg="Supralathosea">S.</tp:taxon-name-part><tp:taxon-name-part taxon-name-part-type="species" reg="yavapai">yavapai</tp:taxon-name-part></tp:taxon-name></italic>, by its slightly smaller size (FW length of <italic><tp:taxon-name><tp:taxon-name-part taxon-name-part-type="genus" reg="Supralathosea">S.</tp:taxon-name-part><tp:taxon-name-part taxon-name-part-type="species" reg="baboquivariensis">baboquivariensis</tp:taxon-name-part></tp:taxon-name></italic> &lt; 15.5 mm; <italic><tp:taxon-name><tp:taxon-name-part taxon-name-part-type="genus" reg="Supralathosea">S.</tp:taxon-name-part><tp:taxon-name-part taxon-name-part-type="species" reg="yavapai">yavapai</tp:taxon-name-part></tp:taxon-name></italic> &gt; 16.5 mm) and its pure white rather than off white hindwing ground color. The male pollex is thin and spike-like in <italic><tp:taxon-name><tp:taxon-name-part taxon-name-part-type="genus" reg="Supralathosea">S.</tp:taxon-name-part><tp:taxon-name-part taxon-name-part-type="species" reg="baboquivariensis">baboquivariensis</tp:taxon-name-part></tp:taxon-name></italic>, shorter and broadly triangular in <italic><tp:taxon-name><tp:taxon-name-part taxon-name-part-type="genus" reg="Supralathosea">S.</tp:taxon-name-part><tp:taxon-name-part taxon-name-part-type="species" reg="yavapai">yavapai</tp:taxon-name-part></tp:taxon-name></italic>. The female bursa of <italic><tp:taxon-name><tp:taxon-name-part taxon-name-part-type="genus" reg="Supralathosea">S.</tp:taxon-name-part><tp:taxon-name-part taxon-name-part-type="species" reg="baboquivariensis">baboquivariensis</tp:taxon-name-part></tp:taxon-name></italic> is rounder than that of <italic><tp:taxon-name><tp:taxon-name-part taxon-name-part-type="genus" reg="Supralathosea">S.</tp:taxon-name-part><tp:taxon-name-part taxon-name-part-type="species" reg="yavapai">yavapai</tp:taxon-name-part></tp:taxon-name></italic>.</p><p><italic><tp:taxon-name><tp:taxon-name-part taxon-name-part-type="genus" reg="Supralathosea">Supralathosea</tp:taxon-name-part><tp:taxon-name-part taxon-name-part-type="species" reg="baboquivariensis">baboquivariensis</tp:taxon-name-part></tp:taxon-name></italic> is similar in size to <italic><tp:taxon-name><tp:taxon-name-part taxon-name-part-type="genus" reg="Supralathosea">S.</tp:taxon-name-part><tp:taxon-name-part taxon-name-part-type="species" reg="solastella">solastella</tp:taxon-name-part></tp:taxon-name></italic>, found in Texas. The forewing of male <italic><tp:taxon-name><tp:taxon-name-part taxon-name-part-type="genus" reg="Supralathosea">S.</tp:taxon-name-part><tp:taxon-name-part taxon-name-part-type="species" reg="baboquivariensis">baboquivariensis</tp:taxon-name-part></tp:taxon-name></italic> is dark charcoal gray with a rough texture; that of <italic><tp:taxon-name><tp:taxon-name-part taxon-name-part-type="genus" reg="Supralathosea">S.</tp:taxon-name-part><tp:taxon-name-part taxon-name-part-type="species" reg="solastella">solastella</tp:taxon-name-part></tp:taxon-name></italic> is smoother, either medium gray with thick black posterior margin (west Texas) or pale gray with distinct noctuiform pattern of transverse lines (south Texas). The hindwing ground color of both species is white, but the veins of <italic><tp:taxon-name><tp:taxon-name-part taxon-name-part-type="genus" reg="Supralathosea">S.</tp:taxon-name-part><tp:taxon-name-part taxon-name-part-type="species" reg="baboquivariensis">baboquivariensis</tp:taxon-name-part></tp:taxon-name></italic> are nearly completely dark gray, whereas those of <italic><tp:taxon-name><tp:taxon-name-part taxon-name-part-type="genus" reg="Supralathosea">S.</tp:taxon-name-part><tp:taxon-name-part taxon-name-part-type="species" reg="solastella">solastella</tp:taxon-name-part></tp:taxon-name></italic> are white or have less extensive gray scales limited to the positions of the postmedial and terminal lines. Females of <italic><tp:taxon-name><tp:taxon-name-part taxon-name-part-type="genus" reg="Supralathosea">S.</tp:taxon-name-part><tp:taxon-name-part taxon-name-part-type="species" reg="solastella">solastella</tp:taxon-name-part></tp:taxon-name></italic> are more similar to <italic><tp:taxon-name><tp:taxon-name-part taxon-name-part-type="genus" reg="Supralathosea">S.</tp:taxon-name-part><tp:taxon-name-part taxon-name-part-type="species" reg="baboquivariensis">baboquivariensis</tp:taxon-name-part></tp:taxon-name></italic> than the males, but tend to be paler gray with paler hindwings, especially in south Texas. The male valve and vesica and female bursa copulatrix of <italic><tp:taxon-name><tp:taxon-name-part taxon-name-part-type="genus" reg="Supralathosea">S.</tp:taxon-name-part><tp:taxon-name-part taxon-name-part-type="species" reg="baboquivariensis">baboquivariensis</tp:taxon-name-part></tp:taxon-name></italic> are less massive than those <italic><tp:taxon-name><tp:taxon-name-part taxon-name-part-type="genus" reg="Supralathosea">S.</tp:taxon-name-part><tp:taxon-name-part taxon-name-part-type="species" reg="solastella">solastella</tp:taxon-name-part></tp:taxon-name></italic>. This is evident in the figures, but the differences are subtle and difficult to appreciate without a side-by-side comparison.</p><p>Barcodes of <italic><tp:taxon-name><tp:taxon-name-part taxon-name-part-type="genus" reg="Supralathosea">S.</tp:taxon-name-part><tp:taxon-name-part taxon-name-part-type="species" reg="baboquivariensis">baboquivariensis</tp:taxon-name-part></tp:taxon-name></italic> (<ext-link xmlns:xlink="http://www.w3.org/1999/xlink" xlink:href="http://boldsystems.org/index.php/Public_BarcodeCluster?clusteruri=BOLD:ADP1765" ext-link-type="uri" xlink:type="simple">BOLD:ADP1765</ext-link>) differ from those of other <italic><tp:taxon-name><tp:taxon-name-part taxon-name-part-type="genus" reg="Supralathosea">Supralathosea</tp:taxon-name-part></tp:taxon-name></italic> species by approximately 4%.</p></tp:treatment-sec><tp:treatment-sec sec-type="distribution" id="SECID0EYDAG"><title>Distribution and biology.</title><p><italic><tp:taxon-name><tp:taxon-name-part taxon-name-part-type="genus" reg="Supralathosea">Supralathosea</tp:taxon-name-part><tp:taxon-name-part taxon-name-part-type="species" reg="baboquivariensis">baboquivariensis</tp:taxon-name-part></tp:taxon-name></italic> is uncommon in collections. It occurs in the mountains of southeastern Arizona, with almost all examined specimens from the Baboquivari Mountains. A single male (Fig. <xref ref-type="fig" rid="F1">3</xref>) from Ash Canyon on the east slope of the Huachuca Mountains (<named-content xmlns:xlink="http://www.w3.org/1999/xlink" content-type="dwc:institutional_code" xlink:title="National Museum of Natural History, Washington" xlink:href="http://grbio.org/institution/smithsonian-institution-national-museum-natural-history" xlink:type="simple">NMNH</named-content>) is slightly smoother dark gray than topotypical specimens (Fig. <xref ref-type="fig" rid="F1">1</xref>). It is assigned to <italic><tp:taxon-name><tp:taxon-name-part taxon-name-part-type="genus" reg="Supralathosea">S.</tp:taxon-name-part><tp:taxon-name-part taxon-name-part-type="species" reg="baboquivariensis">baboquivariensis</tp:taxon-name-part></tp:taxon-name></italic> until more material is available for examination. Adults fly throughout the year, mostly during summer and winter. Examined specimens were collected during June, July, October, and December. The early stages are unknown.</p><fig id="F1" position="float" orientation="portrait"><object-id xmlns:xlink="http://www.w3.org/1999/xlink" content-type="doi" xlink:type="simple">10.3897/zookeys.1228.141682.figures1-18</object-id><object-id xmlns:xlink="http://www.w3.org/1999/xlink" content-type="arpha" xlink:type="simple">29CA28FE-7C00-569A-8B56-4E907F17307F</object-id><label>Figures 1–18.</label><caption><p><italic><tp:taxon-name><tp:taxon-name-part taxon-name-part-type="genus" reg="Supralathosea">Supralathosea</tp:taxon-name-part></tp:taxon-name></italic>, <italic><tp:taxon-name><tp:taxon-name-part taxon-name-part-type="genus" reg="Infralathosea">Infralathosea</tp:taxon-name-part></tp:taxon-name></italic>, and <italic><tp:taxon-name><tp:taxon-name-part taxon-name-part-type="genus" reg="Eulathosea">Eulathosea</tp:taxon-name-part></tp:taxon-name></italic> adults <bold>1</bold><italic><tp:taxon-name><tp:taxon-name-part taxon-name-part-type="genus" reg="Supralathosea">Supralathosea</tp:taxon-name-part><tp:taxon-name-part taxon-name-part-type="species" reg="baboquivariensis">baboquivariensis</tp:taxon-name-part></tp:taxon-name></italic> male, USA, Arizona, Pima County <bold>2</bold><italic><tp:taxon-name><tp:taxon-name-part taxon-name-part-type="genus" reg="Supralathosea">S.</tp:taxon-name-part><tp:taxon-name-part taxon-name-part-type="species" reg="baboquivariensis">baboquivariensis</tp:taxon-name-part></tp:taxon-name></italic> female, USA, Arizona, Pima County <bold>3</bold><italic><tp:taxon-name><tp:taxon-name-part taxon-name-part-type="genus" reg="Supralathosea">S.</tp:taxon-name-part><tp:taxon-name-part taxon-name-part-type="species" reg="baboquivariensis">baboquivariensis</tp:taxon-name-part></tp:taxon-name></italic> male, USA, Arizona, Cochise County <bold>4</bold><italic><tp:taxon-name><tp:taxon-name-part taxon-name-part-type="genus" reg="Supralathosea">Supralathosea</tp:taxon-name-part><tp:taxon-name-part taxon-name-part-type="species" reg="solastella">solastella</tp:taxon-name-part></tp:taxon-name></italic> HT male, USA, Texas, Brewster County <bold>5</bold><italic><tp:taxon-name><tp:taxon-name-part taxon-name-part-type="genus" reg="Supralathosea">S.</tp:taxon-name-part><tp:taxon-name-part taxon-name-part-type="species" reg="solastella">solastella</tp:taxon-name-part></tp:taxon-name></italic> male, USA, Texas, Brewster County <bold>6</bold><italic><tp:taxon-name><tp:taxon-name-part taxon-name-part-type="genus" reg="Supralathosea">S.</tp:taxon-name-part><tp:taxon-name-part taxon-name-part-type="species" reg="solastella">solastella</tp:taxon-name-part></tp:taxon-name></italic> female, USA, Texas, Brewster County <bold>7</bold><italic><tp:taxon-name><tp:taxon-name-part taxon-name-part-type="genus" reg="Supralathosea">Supralathosea</tp:taxon-name-part><tp:taxon-name-part taxon-name-part-type="species" reg="solastella">solastella</tp:taxon-name-part></tp:taxon-name></italic> male, USA, Texas, Zapata County <bold>8</bold><italic><tp:taxon-name><tp:taxon-name-part taxon-name-part-type="genus" reg="Supralathosea">S.</tp:taxon-name-part><tp:taxon-name-part taxon-name-part-type="species" reg="solastella">solastella</tp:taxon-name-part></tp:taxon-name></italic> female, USA, Texas, Zapata County <bold>9</bold><italic><tp:taxon-name><tp:taxon-name-part taxon-name-part-type="genus" reg="Supralathosea">S.</tp:taxon-name-part><tp:taxon-name-part taxon-name-part-type="species" reg="solastella">solastella</tp:taxon-name-part></tp:taxon-name></italic>, USA, Texas, Zapata County <bold>10</bold><italic><tp:taxon-name><tp:taxon-name-part taxon-name-part-type="genus" reg="Supralathosea">Supralathosea</tp:taxon-name-part><tp:taxon-name-part taxon-name-part-type="species" reg="yavapai">yavapai</tp:taxon-name-part></tp:taxon-name></italic> USA, Arizona, Yavapai County <bold>11</bold><italic><tp:taxon-name><tp:taxon-name-part taxon-name-part-type="genus" reg="Supralathosea">S.</tp:taxon-name-part><tp:taxon-name-part taxon-name-part-type="species" reg="yavapai">yavapai</tp:taxon-name-part></tp:taxon-name></italic> USA, Arizona, Yavapai County <bold>12</bold><italic><tp:taxon-name><tp:taxon-name-part taxon-name-part-type="genus" reg="Supralathosea">S.</tp:taxon-name-part><tp:taxon-name-part taxon-name-part-type="species" reg="yavapai">yavapai</tp:taxon-name-part></tp:taxon-name></italic> USA, Arizona, Yavapai County <bold>13</bold><italic><tp:taxon-name><tp:taxon-name-part taxon-name-part-type="genus" reg="Infralathosea">Infralathosea</tp:taxon-name-part><tp:taxon-name-part taxon-name-part-type="species" reg="pronuba">pronuba</tp:taxon-name-part></tp:taxon-name></italic> male, USA, Arizona, Yavapai County <bold>14</bold><italic><tp:taxon-name><tp:taxon-name-part taxon-name-part-type="genus" reg="Infralathosea">I.</tp:taxon-name-part><tp:taxon-name-part taxon-name-part-type="species" reg="pronuba">pronuba</tp:taxon-name-part></tp:taxon-name></italic> female, USA, New Mexico, Lincoln County, <bold>15</bold><italic><tp:taxon-name><tp:taxon-name-part taxon-name-part-type="genus" reg="Infralathosea">Infralathosea</tp:taxon-name-part><tp:taxon-name-part taxon-name-part-type="species" reg="unicornis">unicornis</tp:taxon-name-part></tp:taxon-name></italic>, male, USA, Texas, Brewster County <bold>16</bold><italic><tp:taxon-name><tp:taxon-name-part taxon-name-part-type="genus" reg="Infralathosea">I.</tp:taxon-name-part><tp:taxon-name-part taxon-name-part-type="species" reg="unicornis">unicornis</tp:taxon-name-part></tp:taxon-name></italic>, female, USA, Texas, Brewster County <bold>17</bold><italic><tp:taxon-name><tp:taxon-name-part taxon-name-part-type="genus" reg="Eulathosea">Eulathosea</tp:taxon-name-part><tp:taxon-name-part taxon-name-part-type="species" reg="obtusa">obtusa</tp:taxon-name-part></tp:taxon-name></italic> male, USA, Arizona, Cochise County <bold>18</bold><italic><tp:taxon-name><tp:taxon-name-part taxon-name-part-type="genus" reg="Eulathosea">Eulathosea</tp:taxon-name-part><tp:taxon-name-part taxon-name-part-type="species" reg="obtusa">obtusa</tp:taxon-name-part></tp:taxon-name></italic> female, USA, Arizona, Yavapai County.</p></caption><graphic xmlns:xlink="http://www.w3.org/1999/xlink" xlink:href="zookeys-1228-197_article-141682__-g001.jpg" position="float" orientation="portrait" xlink:type="simple" id="oo_1257769.jpg"><uri content-type="original_file" xlink:type="simple">https://binary.pensoft.net/fig/1257769</uri></graphic></fig><fig id="F2" position="float" orientation="portrait"><object-id xmlns:xlink="http://www.w3.org/1999/xlink" content-type="doi" xlink:type="simple">10.3897/zookeys.1228.141682.figures19-22</object-id><object-id xmlns:xlink="http://www.w3.org/1999/xlink" content-type="arpha" xlink:type="simple">1A8274D4-5484-5FB0-9922-9A8E2DDACAE6</object-id><label>Figures 19–22.</label><caption><p><italic><tp:taxon-name><tp:taxon-name-part taxon-name-part-type="genus" reg="Supralathosea">Supralathosea</tp:taxon-name-part></tp:taxon-name></italic> male genitalia <bold>19</bold><italic><tp:taxon-name><tp:taxon-name-part taxon-name-part-type="genus" reg="Supralathosea">Supralathosea</tp:taxon-name-part><tp:taxon-name-part taxon-name-part-type="species" reg="baboquivariensis">baboquivariensis</tp:taxon-name-part></tp:taxon-name></italic><bold>20</bold><italic><tp:taxon-name><tp:taxon-name-part taxon-name-part-type="genus" reg="Supralathosea">S.</tp:taxon-name-part><tp:taxon-name-part taxon-name-part-type="species" reg="solastella">solastella</tp:taxon-name-part></tp:taxon-name></italic> (Brewster County, Texas) <bold>21</bold><italic><tp:taxon-name><tp:taxon-name-part taxon-name-part-type="genus" reg="Supralathosea">S.</tp:taxon-name-part><tp:taxon-name-part taxon-name-part-type="species" reg="solastella">solastella</tp:taxon-name-part></tp:taxon-name></italic> (Zapata County, Texas) <bold>22</bold><italic><tp:taxon-name><tp:taxon-name-part taxon-name-part-type="genus" reg="Supralathosea">S.</tp:taxon-name-part><tp:taxon-name-part taxon-name-part-type="species" reg="yavapai">yavapai</tp:taxon-name-part></tp:taxon-name></italic>.</p></caption><graphic xmlns:xlink="http://www.w3.org/1999/xlink" xlink:href="zookeys-1228-197_article-141682__-g002.jpg" position="float" orientation="portrait" xlink:type="simple" id="oo_1257770.jpg"><uri content-type="original_file" xlink:type="simple">https://binary.pensoft.net/fig/1257770</uri></graphic></fig><fig id="F3" position="float" orientation="portrait"><object-id xmlns:xlink="http://www.w3.org/1999/xlink" content-type="doi" xlink:type="simple">10.3897/zookeys.1228.141682.figures23-25</object-id><object-id xmlns:xlink="http://www.w3.org/1999/xlink" content-type="arpha" xlink:type="simple">B7AC2899-1695-504D-930D-AEC5EB9EFC74</object-id><label>Figures 23–25.</label><caption><p><italic><tp:taxon-name><tp:taxon-name-part taxon-name-part-type="genus" reg="Infralathosea">Infralathosea</tp:taxon-name-part></tp:taxon-name></italic> and <italic><tp:taxon-name><tp:taxon-name-part taxon-name-part-type="genus" reg="Eulathosea">Eulathosea</tp:taxon-name-part></tp:taxon-name></italic> male genitalia <bold>23</bold><italic><tp:taxon-name><tp:taxon-name-part taxon-name-part-type="genus" reg="Infralathosea">Infralathosea</tp:taxon-name-part><tp:taxon-name-part taxon-name-part-type="species" reg="pronuba">pronuba</tp:taxon-name-part></tp:taxon-name></italic><bold>24</bold><italic><tp:taxon-name><tp:taxon-name-part taxon-name-part-type="genus" reg="Infralathosea">I.</tp:taxon-name-part><tp:taxon-name-part taxon-name-part-type="species" reg="unicornis">unicornis</tp:taxon-name-part></tp:taxon-name></italic><bold>25</bold><italic><tp:taxon-name><tp:taxon-name-part taxon-name-part-type="genus" reg="Eulathosea">Eulathosea</tp:taxon-name-part><tp:taxon-name-part taxon-name-part-type="species" reg="obtusa">obtusa</tp:taxon-name-part></tp:taxon-name></italic>.</p></caption><graphic xmlns:xlink="http://www.w3.org/1999/xlink" xlink:href="zookeys-1228-197_article-141682__-g003.jpg" position="float" orientation="portrait" xlink:type="simple" id="oo_1257771.jpg"><uri content-type="original_file" xlink:type="simple">https://binary.pensoft.net/fig/1257771</uri></graphic></fig></tp:treatment-sec><tp:treatment-sec><!--Section generated to contain objects referenced in tp:taxon-treatment.--><fig id="F4" position="float" orientation="portrait"><object-id xmlns:xlink="http://www.w3.org/1999/xlink" content-type="doi" xlink:type="simple">10.3897/zookeys.1228.141682.figures26-29</object-id><object-id xmlns:xlink="http://www.w3.org/1999/xlink" content-type="arpha" xlink:type="simple">EE7AD242-9A94-599F-B899-A691480266EB</object-id><label>Figures 26–29.</label><caption><p><italic><tp:taxon-name><tp:taxon-name-part taxon-name-part-type="genus" reg="Supralathosea">Supralathosea</tp:taxon-name-part></tp:taxon-name></italic> female genitalia <bold>26</bold><italic><tp:taxon-name><tp:taxon-name-part taxon-name-part-type="genus" reg="Supralathosea">Supralathosea</tp:taxon-name-part><tp:taxon-name-part taxon-name-part-type="species" reg="baboquivariensis">baboquivariensis</tp:taxon-name-part></tp:taxon-name></italic><bold>27</bold><italic><tp:taxon-name><tp:taxon-name-part taxon-name-part-type="genus" reg="Supralathosea">S.</tp:taxon-name-part><tp:taxon-name-part taxon-name-part-type="species" reg="solastella">solastella</tp:taxon-name-part></tp:taxon-name></italic> (Brewster County, Texas) <bold>28</bold><italic><tp:taxon-name><tp:taxon-name-part taxon-name-part-type="genus" reg="Supralathosea">S.</tp:taxon-name-part><tp:taxon-name-part taxon-name-part-type="species" reg="solastella">solastella</tp:taxon-name-part></tp:taxon-name></italic> (Zapata County, Texas) <bold>29</bold><italic><tp:taxon-name><tp:taxon-name-part taxon-name-part-type="genus" reg="Supralathosea">S.</tp:taxon-name-part><tp:taxon-name-part taxon-name-part-type="species" reg="yavapai">yavapai</tp:taxon-name-part></tp:taxon-name></italic>.</p></caption><graphic xmlns:xlink="http://www.w3.org/1999/xlink" xlink:href="zookeys-1228-197_article-141682__-g004.jpg" position="float" orientation="portrait" xlink:type="simple" id="oo_1257772.jpg"><uri content-type="original_file" xlink:type="simple">https://binary.pensoft.net/fig/1257772</uri></graphic></fig><fig id="F6" position="float" orientation="portrait"><object-id xmlns:xlink="http://www.w3.org/1999/xlink" content-type="doi" xlink:type="simple">10.3897/zookeys.1228.141682.figure33</object-id><object-id xmlns:xlink="http://www.w3.org/1999/xlink" content-type="arpha" xlink:type="simple">AE1FE744-A2E5-57D6-91C3-F57CEA622718</object-id><label>Figure 33.</label><caption><p>Distribution map of <italic><tp:taxon-name><tp:taxon-name-part taxon-name-part-type="genus" reg="Supralathosea">Supralathosea</tp:taxon-name-part></tp:taxon-name></italic> species. <italic><tp:taxon-name><tp:taxon-name-part taxon-name-part-type="genus" reg="Supralathosea">Supralathosea</tp:taxon-name-part><tp:taxon-name-part taxon-name-part-type="species" reg="baboquivariensis">baboquivariensis</tp:taxon-name-part></tp:taxon-name></italic> (blue), <italic><tp:taxon-name><tp:taxon-name-part taxon-name-part-type="genus" reg="Supralathosea">Supralathosea</tp:taxon-name-part><tp:taxon-name-part taxon-name-part-type="species" reg="solastella">solastella</tp:taxon-name-part></tp:taxon-name></italic> (yellow), and <italic><tp:taxon-name><tp:taxon-name-part taxon-name-part-type="genus" reg="Supralathosea">Supralathosea</tp:taxon-name-part><tp:taxon-name-part taxon-name-part-type="species" reg="yavapai">yavapai</tp:taxon-name-part></tp:taxon-name></italic> (red). Circles = examined specimens. Squares = iNaturalist records.</p></caption><graphic xmlns:xlink="http://www.w3.org/1999/xlink" xlink:href="zookeys-1228-197_article-141682__-g006.jpg" position="float" orientation="portrait" xlink:type="simple" id="oo_1257774.jpg"><uri content-type="original_file" xlink:type="simple">https://binary.pensoft.net/fig/1257774</uri></graphic></fig></tp:treatment-sec></tp:taxon-treatment>
