# Supplementary material for: ﻿Revision of the North American genus Supralathosea Barnes & Benjamin (Lepidoptera, Noctuidae, Oncocnemidinae) with description of two genera and three species
Source: Zookeys. 2025 Feb 21;1228:197–223. doi: 10.3897/zookeys.1228.141682 (PMC11871519; doi:10.3897/zookeys.1228.141682)
Supplement: XML Treatment for Supralathosea solastella [file zookeys.1228.141682-treatment3.xml]

<!DOCTYPE tp:taxon-treatment
  PUBLIC "-//TaxonX//DTD Taxonomic Treatment Publishing DTD v0 20100105//EN" "tax-treatment-NSO.dtd">
<tp:taxon-treatment xmlns:tp="http://www.plazi.org/taxpub"><tp:treatment-meta><kwd-group><label>Taxon classification</label><kwd>
                <named-content content-type="kingdom">Animalia</named-content>
              </kwd><kwd>
                <named-content content-type="order">Lepidoptera</named-content>
              </kwd><kwd>
                <named-content content-type="family">Noctuidae</named-content>
              </kwd></kwd-group><mixed-citation publication-type="journal"><person-group><name><surname>Crabo</surname><given-names>Lars G.</given-names></name><name><surname>Keegan</surname><given-names>Kevin</given-names></name></person-group><article-title>﻿Revision of the North American genus <italic><tp:taxon-name><tp:taxon-name-part taxon-name-part-type="genus" reg="Supralathosea">Supralathosea</tp:taxon-name-part></tp:taxon-name></italic> Barnes &amp; Benjamin (<tp:taxon-name><tp:taxon-name-part taxon-name-part-type="order">Lepidoptera</tp:taxon-name-part></tp:taxon-name>, <tp:taxon-name><tp:taxon-name-part taxon-name-part-type="family">Noctuidae</tp:taxon-name-part></tp:taxon-name>, <tp:taxon-name><tp:taxon-name-part taxon-name-part-type="subfamily">Oncocnemidinae</tp:taxon-name-part></tp:taxon-name>) with description of two genera and three species</article-title><source>Zookeys</source><day>21</day><month>02</month><year>2025</year><volume>1228</volume><fpage>197</fpage><lpage>223</lpage><pub-id pub-id-type="doi">10.3897/zookeys.1228.141682</pub-id></mixed-citation></tp:treatment-meta><tp:nomenclature><label>﻿</label><tp:taxon-name>
              <object-id xmlns:xlink="http://www.w3.org/1999/xlink" content-type="arpha" xlink:type="simple">BD5DDA7D-2C24-5410-A863-B9C8B89F50D7</object-id>
              <tp:taxon-name-part taxon-name-part-type="genus" reg="Supralathosea">Supralathosea</tp:taxon-name-part>
              <tp:taxon-name-part taxon-name-part-type="species" reg="solastella">solastella</tp:taxon-name-part>
              <object-id xmlns:xlink="http://www.w3.org/1999/xlink" content-type="zoobank" xlink:type="simple">https://zoobank.org/25A24221-E5C1-4B18-8900-32B39F849B3C</object-id>
            </tp:taxon-name><tp:taxon-status xmlns:xlink="http://www.w3.org/1999/xlink" xlink:type="simple">sp. nov.</tp:taxon-status><xref ref-type="fig" rid="F1">Figs 4–9</xref><xref ref-type="fig" rid="F2">, 20</xref><xref ref-type="fig" rid="F2">, 21</xref><xref ref-type="fig" rid="F4">, 27</xref><xref ref-type="fig" rid="F4">, 28</xref><xref ref-type="fig" rid="F6">, 33 (Map)</xref></tp:nomenclature><tp:treatment-sec sec-type="type material" id="SECID0EYTAG"><title>Type material.</title><p><bold><italic>Holotype</italic>, male.</bold> [USA]: Texas: [Brewster County]: Big Bend Nat[ional] Park, Gov[ernment] Spring, 31 III [19]65, A. &amp; M. E. Blanchard. <named-content xmlns:xlink="http://www.w3.org/1999/xlink" content-type="dwc:institutional_code" xlink:title="National Museum of Natural History, Washington" xlink:href="http://grbio.org/institution/smithsonian-institution-national-museum-natural-history" xlink:type="simple">NMNH</named-content>. <bold><italic>Paratypes</italic>.</bold> 26 males, 5 females. <bold>USA: Texas</bold>: Brewster County: Big Bend Nat[ional] Park, Basin, A. &amp; M. E. Blanchard, 8 VII [19]64 (1 male); 10 VII [19]64 (1 male); 10 VII [19]64 / Genitalia slide by RWP [female] USNM 45184 (1 female); 11 VII [19]64 (3 males, 2 females); 11 VII [19]64 / Barcode of Life, DNA voucher specimen CCDB-20821-C12, <abbrev xmlns:xlink="http://www.w3.org/1999/xlink" xlink:title="Barcodes of Life Data System" id="ABBRID0ENUAG" xlink:type="simple">BOLD</abbrev> Proc. ID <ext-link xmlns:xlink="http://www.w3.org/1999/xlink" xlink:href="http://www.boldsystems.org/index.php/Public_RecordView?processid=LNAU55033-13" ext-link-type="uri" xlink:type="simple">LNAU55033-13</ext-link> / USNMENT <ext-link xmlns:xlink="http://www.w3.org/1999/xlink" xlink:href="https://mbd-db.osu.edu/hol/search_results?&amp;search_type=fast&amp;q=USNMENT00906843" ext-link-type="uri" xlink:type="simple">00906843</ext-link> (1 male); 29 III [19]65 (1 male); 1 VII [19]65 (1 male, 1 female); 27 IX [19]65 (1 male); 2 X [19]66 (1 male); 9 IV 1967 (1 male); Big Bend Nat. Park, The Basin, 9 V 1959, M. R. MacKay / Genitalia <named-content xmlns:xlink="http://www.w3.org/1999/xlink" content-type="dwc:institutional_code" xlink:title="Canadian National Collection of Insects, Arachnids, and Nematodes" xlink:href="http://grbio.org/institution/canadian-national-collection-insects-arachnids-and-nematodes" xlink:type="simple">CNC</named-content> slide # 13940 male (1 male); Big Bend Nat[ional] P[ar]k, Chisos Basin, 30 V [19]81, Leg. E. C. Knudson / Barcode of Life, DNA voucher specimen CCDB-20821-C08, <abbrev xmlns:xlink="http://www.w3.org/1999/xlink" xlink:title="Barcodes of Life Data System" id="ABBRID0E6UAG" xlink:type="simple">BOLD</abbrev> Proc. ID <ext-link xmlns:xlink="http://www.w3.org/1999/xlink" xlink:href="http://www.boldsystems.org/index.php/Public_RecordView?processid=LNAUS%205029-13" ext-link-type="uri" xlink:type="simple">LNAUS 5029-13</ext-link>/USNMENT <ext-link xmlns:xlink="http://www.w3.org/1999/xlink" xlink:href="https://mbd-db.osu.edu/hol/search_results?&amp;search_type=fast&amp;q=USNMENT00906839" ext-link-type="uri" xlink:type="simple">00906839</ext-link> (1 male); Big Bend Nat[ional] Park, Gov[ernment] Spring, A. &amp; M. E. Blanchard, 31 III [19]65 / Genitalia slide by RWP [male] USNM 45183 (1 male); Big Bend Nat[ional] Park, Grapevine Hill, 2 X [19]65, A. &amp; M. E. Blanchard (1 male); Big Bend Nat[ional Park], Green Gulch, A. &amp; M. E. Blanchard, 3 IV [19]65 (1 male); 1 VII [19]65 (1 male); 30 XI [19]65 / Barcode of Life, DNA voucher specimen CCDB-20821-C07, <abbrev xmlns:xlink="http://www.w3.org/1999/xlink" xlink:title="Barcodes of Life Data System" id="ABBRID0ENVAG" xlink:type="simple">BOLD</abbrev> Proc. ID <ext-link xmlns:xlink="http://www.w3.org/1999/xlink" xlink:href="http://www.boldsystems.org/index.php/Public_RecordView?processid=LNAUS%205029-13" ext-link-type="uri" xlink:type="simple">LNAUS 5029-13</ext-link> / USNMENT <ext-link xmlns:xlink="http://www.w3.org/1999/xlink" xlink:href="https://mbd-db.osu.edu/hol/search_results?&amp;search_type=fast&amp;q=USNMENT00906838" ext-link-type="uri" xlink:type="simple">00906838</ext-link> (1 male); Big Bend Nat[iona]l P[ar]k, Green Gulch, 30 XI [19]85, leg. E. C. Knudson / Barcode of Life DNA voucher specimen, SmpleID CCDB-20821-C07, <abbrev xmlns:xlink="http://www.w3.org/1999/xlink" xlink:title="Barcodes of Life Data System" id="ABBRID0E2VAG" xlink:type="simple">BOLD</abbrev> Proc. ID <ext-link xmlns:xlink="http://www.w3.org/1999/xlink" xlink:href="http://www.boldsystems.org/index.php/Public_RecordView?processid=LNAUS5028-13" ext-link-type="uri" xlink:type="simple">LNAUS5028-13</ext-link> / USNMENT <ext-link xmlns:xlink="http://www.w3.org/1999/xlink" xlink:href="https://mbd-db.osu.edu/hol/search_results?&amp;search_type=fast&amp;q=USNMENT00906838" ext-link-type="uri" xlink:type="simple">00906838</ext-link> (1 male); Big Bend National Park, Oak Spring, 8 V 1959, M. R. MacKay (1 male); 4 X [19]65, A. &amp; M. E. Blanchard (1 male); Terlingua Ranch, 29.43–[29].47° -103.38–[103].41°, 9 IV 2016, 1090–1135 m, LG Crabo/BC Schmidt (1 male); Jeff Davis County: Ft. Davis, 3 V 2000, J. Vargo / Database # CNCLEP 00113220 / Barcode of Life, DNA voucher specimen, SmplID CNCLEP 00113220, <abbrev xmlns:xlink="http://www.w3.org/1999/xlink" xlink:title="Barcodes of Life Data System" id="ABBRID0EJWAG" xlink:type="simple">BOLD</abbrev> Proc. ID: <ext-link xmlns:xlink="http://www.w3.org/1999/xlink" xlink:href="http://www.boldsystems.org/index.php/Public_RecordView?processid=CNCLB906-14" ext-link-type="uri" xlink:type="simple">CNCLB906-14</ext-link> (1 male); W[est] Davis M[oun]t[ain]s/R[ou]te 166, <named-content xmlns:xlink="http://www.w3.org/1999/xlink" content-type="dwc:verbatimCoordinates" xlink:type="simple"><named-content content-type="geo-json" specific-use="{&#34;type&#34;:&#34;Point&#34;,&#34;coordinates&#34;:[-104.244000,30.685000]}" id="NCID0EVWAG" xlink:type="simple">30.685° -104.244°</named-content></named-content>, 11 IV 2016, 1888 m, L G Crabo/B C Schmidt (1 male); Terrell County: Sanderson, J. Vargo, 2 V 2000 / <italic><tp:taxon-name><tp:taxon-name-part taxon-name-part-type="genus" reg="Supralathosea">Supralathosea</tp:taxon-name-part></tp:taxon-name></italic> sp. det. Ed Knudson / Database # CNCLEP 00113933 / Barcode of Life Project Leg removed DNA extracted (1 male); 2 V 2000 / Database # CNCLEP 00114076 (1 female); Val Verde County: <named-content xmlns:xlink="http://www.w3.org/1999/xlink" content-type="dwc:verbatimCoordinates" xlink:type="simple"><named-content content-type="geo-json" specific-use="{&#34;type&#34;:&#34;Point&#34;,&#34;coordinates&#34;:[-101.556000,29.805000]}" id="NCID0EEXAG" xlink:type="simple">29.805° -101.556°</named-content></named-content>, 17 III 2018, J. Vargo leg. (1 male). <named-content xmlns:xlink="http://www.w3.org/1999/xlink" content-type="dwc:institutional_code" xlink:title="Canadian National Collection of Insects, Arachnids, and Nematodes" xlink:href="http://grbio.org/institution/canadian-national-collection-insects-arachnids-and-nematodes" xlink:type="simple">CNC</named-content>, <abbrev xmlns:xlink="http://www.w3.org/1999/xlink" xlink:title="James Vargo personal research collection" id="ABBRID0ENXAG" xlink:type="simple">JV</abbrev>, <abbrev xmlns:xlink="http://www.w3.org/1999/xlink" xlink:title="Lars Crabo personal research collection" id="ABBRID0ERXAG" xlink:type="simple">LGC</abbrev>, <named-content xmlns:xlink="http://www.w3.org/1999/xlink" content-type="dwc:institutional_code" xlink:title="National Museum of Natural History, Washington" xlink:href="http://grbio.org/institution/smithsonian-institution-national-museum-natural-history" xlink:type="simple">NMNH</named-content>.</p><fig id="F4" position="float" orientation="portrait"><object-id xmlns:xlink="http://www.w3.org/1999/xlink" content-type="doi" xlink:type="simple">10.3897/zookeys.1228.141682.figures26-29</object-id><object-id xmlns:xlink="http://www.w3.org/1999/xlink" content-type="arpha" xlink:type="simple">EE7AD242-9A94-599F-B899-A691480266EB</object-id><label>Figures 26–29.</label><caption><p><italic><tp:taxon-name><tp:taxon-name-part taxon-name-part-type="genus" reg="Supralathosea">Supralathosea</tp:taxon-name-part></tp:taxon-name></italic> female genitalia <bold>26</bold><italic><tp:taxon-name><tp:taxon-name-part taxon-name-part-type="genus" reg="Supralathosea">Supralathosea</tp:taxon-name-part><tp:taxon-name-part taxon-name-part-type="species" reg="baboquivariensis">baboquivariensis</tp:taxon-name-part></tp:taxon-name></italic><bold>27</bold><italic><tp:taxon-name><tp:taxon-name-part taxon-name-part-type="genus" reg="Supralathosea">S.</tp:taxon-name-part><tp:taxon-name-part taxon-name-part-type="species" reg="solastella">solastella</tp:taxon-name-part></tp:taxon-name></italic> (Brewster County, Texas) <bold>28</bold><italic><tp:taxon-name><tp:taxon-name-part taxon-name-part-type="genus" reg="Supralathosea">S.</tp:taxon-name-part><tp:taxon-name-part taxon-name-part-type="species" reg="solastella">solastella</tp:taxon-name-part></tp:taxon-name></italic> (Zapata County, Texas) <bold>29</bold><italic><tp:taxon-name><tp:taxon-name-part taxon-name-part-type="genus" reg="Supralathosea">S.</tp:taxon-name-part><tp:taxon-name-part taxon-name-part-type="species" reg="yavapai">yavapai</tp:taxon-name-part></tp:taxon-name></italic>.</p></caption><graphic xmlns:xlink="http://www.w3.org/1999/xlink" xlink:href="zookeys-1228-197_article-141682__-g004.jpg" position="float" orientation="portrait" xlink:type="simple" id="oo_1257772.jpg"><uri content-type="original_file" xlink:type="simple">https://binary.pensoft.net/fig/1257772</uri></graphic></fig><fig id="F5" position="float" orientation="portrait"><object-id xmlns:xlink="http://www.w3.org/1999/xlink" content-type="doi" xlink:type="simple">10.3897/zookeys.1228.141682.figures30-32</object-id><object-id xmlns:xlink="http://www.w3.org/1999/xlink" content-type="arpha" xlink:type="simple">B34426E8-7573-56AB-9ECA-9E1334227AF8</object-id><label>Figures 30–32.</label><caption><p><italic><tp:taxon-name><tp:taxon-name-part taxon-name-part-type="genus" reg="Infralathosea">Infralathosea</tp:taxon-name-part></tp:taxon-name></italic> and <italic><tp:taxon-name><tp:taxon-name-part taxon-name-part-type="genus" reg="Eulathosea">Eulathosea</tp:taxon-name-part></tp:taxon-name></italic> female genitalia <bold>30</bold><italic><tp:taxon-name><tp:taxon-name-part taxon-name-part-type="genus" reg="Infralathosea">Infralathosea</tp:taxon-name-part><tp:taxon-name-part taxon-name-part-type="species" reg="pronuba">pronuba</tp:taxon-name-part></tp:taxon-name></italic><bold>31</bold><italic><tp:taxon-name><tp:taxon-name-part taxon-name-part-type="genus" reg="Infralathosea">I.</tp:taxon-name-part><tp:taxon-name-part taxon-name-part-type="species" reg="unicornis">unicornis</tp:taxon-name-part></tp:taxon-name></italic><bold>32</bold><italic><tp:taxon-name><tp:taxon-name-part taxon-name-part-type="genus" reg="Eulathosea">Eulathosea</tp:taxon-name-part><tp:taxon-name-part taxon-name-part-type="species" reg="obtusa">obtusa</tp:taxon-name-part></tp:taxon-name></italic>.</p></caption><graphic xmlns:xlink="http://www.w3.org/1999/xlink" xlink:href="zookeys-1228-197_article-141682__-g005.jpg" position="float" orientation="portrait" xlink:type="simple" id="oo_1257773.jpg"><uri content-type="original_file" xlink:type="simple">https://binary.pensoft.net/fig/1257773</uri></graphic></fig><fig id="F6" position="float" orientation="portrait"><object-id xmlns:xlink="http://www.w3.org/1999/xlink" content-type="doi" xlink:type="simple">10.3897/zookeys.1228.141682.figure33</object-id><object-id xmlns:xlink="http://www.w3.org/1999/xlink" content-type="arpha" xlink:type="simple">AE1FE744-A2E5-57D6-91C3-F57CEA622718</object-id><label>Figure 33.</label><caption><p>Distribution map of <italic><tp:taxon-name><tp:taxon-name-part taxon-name-part-type="genus" reg="Supralathosea">Supralathosea</tp:taxon-name-part></tp:taxon-name></italic> species. <italic><tp:taxon-name><tp:taxon-name-part taxon-name-part-type="genus" reg="Supralathosea">Supralathosea</tp:taxon-name-part><tp:taxon-name-part taxon-name-part-type="species" reg="baboquivariensis">baboquivariensis</tp:taxon-name-part></tp:taxon-name></italic> (blue), <italic><tp:taxon-name><tp:taxon-name-part taxon-name-part-type="genus" reg="Supralathosea">Supralathosea</tp:taxon-name-part><tp:taxon-name-part taxon-name-part-type="species" reg="solastella">solastella</tp:taxon-name-part></tp:taxon-name></italic> (yellow), and <italic><tp:taxon-name><tp:taxon-name-part taxon-name-part-type="genus" reg="Supralathosea">Supralathosea</tp:taxon-name-part><tp:taxon-name-part taxon-name-part-type="species" reg="yavapai">yavapai</tp:taxon-name-part></tp:taxon-name></italic> (red). Circles = examined specimens. Squares = iNaturalist records.</p></caption><graphic xmlns:xlink="http://www.w3.org/1999/xlink" xlink:href="zookeys-1228-197_article-141682__-g006.jpg" position="float" orientation="portrait" xlink:type="simple" id="oo_1257774.jpg"><uri content-type="original_file" xlink:type="simple">https://binary.pensoft.net/fig/1257774</uri></graphic></fig><fig id="F7" position="float" orientation="portrait"><object-id xmlns:xlink="http://www.w3.org/1999/xlink" content-type="doi" xlink:type="simple">10.3897/zookeys.1228.141682.figure34</object-id><object-id xmlns:xlink="http://www.w3.org/1999/xlink" content-type="arpha" xlink:type="simple">ECA38C3C-AA5C-5333-ADCF-6A8359C1DDB0</object-id><label>Figure 34.</label><caption><p>Distribution map of <italic><tp:taxon-name><tp:taxon-name-part taxon-name-part-type="genus" reg="Infralathosea">Infralathosea</tp:taxon-name-part></tp:taxon-name></italic> and <italic><tp:taxon-name><tp:taxon-name-part taxon-name-part-type="genus" reg="Eulathosea">Eulathosea</tp:taxon-name-part></tp:taxon-name></italic> species. <italic><tp:taxon-name><tp:taxon-name-part taxon-name-part-type="genus" reg="Infralathosea">Infralathosea</tp:taxon-name-part><tp:taxon-name-part taxon-name-part-type="species" reg="pronuba">pronuba</tp:taxon-name-part></tp:taxon-name></italic> (blue), <italic><tp:taxon-name><tp:taxon-name-part taxon-name-part-type="genus" reg="Infralathosea">Infralathosea</tp:taxon-name-part><tp:taxon-name-part taxon-name-part-type="species" reg="unicornis">unicornis</tp:taxon-name-part></tp:taxon-name></italic> (yellow), and <italic><tp:taxon-name><tp:taxon-name-part taxon-name-part-type="genus" reg="Eulathosea">Eulathosea</tp:taxon-name-part><tp:taxon-name-part taxon-name-part-type="species" reg="obtusa">obtusa</tp:taxon-name-part></tp:taxon-name></italic> (red). Circles = examined specimens. Squares = iNaturalist records.</p></caption><graphic xmlns:xlink="http://www.w3.org/1999/xlink" xlink:href="zookeys-1228-197_article-141682__-g007.jpg" position="float" orientation="portrait" xlink:type="simple" id="oo_1257775.jpg"><uri content-type="original_file" xlink:type="simple">https://binary.pensoft.net/fig/1257775</uri></graphic></fig><p>The type series is restricted to west Texas.</p></tp:treatment-sec><tp:treatment-sec sec-type="etymology" id="SECID0EV6AG"><title>Etymology.</title><p>The species name is Latin, meaning lone star. This species occurs in Texas, the Lone Star State.</p></tp:treatment-sec><tp:treatment-sec sec-type="diagnosis" id="SECID0E16AG"><title>Diagnosis.</title><p>This species is geographically variable with distinct phenotypes in west Texas and south Texas. All populations have paler gray forewings than those of <italic><tp:taxon-name><tp:taxon-name-part taxon-name-part-type="genus" reg="Supralathosea">S.</tp:taxon-name-part><tp:taxon-name-part taxon-name-part-type="species" reg="baboquivariensis">baboquivariensis</tp:taxon-name-part></tp:taxon-name></italic>, and lack the rough texture of that species. Males of <italic><tp:taxon-name><tp:taxon-name-part taxon-name-part-type="genus" reg="Supralathosea">S.</tp:taxon-name-part><tp:taxon-name-part taxon-name-part-type="species" reg="solastella">solastella</tp:taxon-name-part></tp:taxon-name></italic> from west Texas are dull medium gray with a black posterior margin; other markings are limited to slightly darker gray spots on the costa and terminal area patches. The populations from south Texas (Live Oak, Starr, and Zapata counties) are paler gray with a slight sheen, with distinct black transverse lines unlike males of any other <italic><tp:taxon-name><tp:taxon-name-part taxon-name-part-type="genus" reg="Supralathosea">Supralathosea</tp:taxon-name-part></tp:taxon-name></italic>. Like <italic><tp:taxon-name><tp:taxon-name-part taxon-name-part-type="genus" reg="Supralathosea">S.</tp:taxon-name-part><tp:taxon-name-part taxon-name-part-type="species" reg="baboquivariensis">baboquivariensis</tp:taxon-name-part></tp:taxon-name></italic>, the male hindwing ground color of <italic><tp:taxon-name><tp:taxon-name-part taxon-name-part-type="genus" reg="Supralathosea">S.</tp:taxon-name-part><tp:taxon-name-part taxon-name-part-type="species" reg="solastella">solastella</tp:taxon-name-part></tp:taxon-name></italic> is pure white, but dark scaling along the veins is less extensive in <italic><tp:taxon-name><tp:taxon-name-part taxon-name-part-type="genus" reg="Supralathosea">S.</tp:taxon-name-part><tp:taxon-name-part taxon-name-part-type="species" reg="solastella">solastella</tp:taxon-name-part></tp:taxon-name></italic> than in <italic><tp:taxon-name><tp:taxon-name-part taxon-name-part-type="genus" reg="Supralathosea">S.</tp:taxon-name-part><tp:taxon-name-part taxon-name-part-type="species" reg="baboquivariensis">baboquivariensis</tp:taxon-name-part></tp:taxon-name></italic>, with only a few dark scales on the veins at the positions of the postmedial and terminal lines. Females of <italic><tp:taxon-name><tp:taxon-name-part taxon-name-part-type="genus" reg="Supralathosea">S.</tp:taxon-name-part><tp:taxon-name-part taxon-name-part-type="species" reg="solastella">solastella</tp:taxon-name-part></tp:taxon-name></italic> are darker and more mottled than the males, but the differences between the sexes are less pronounced than in <italic><tp:taxon-name><tp:taxon-name-part taxon-name-part-type="genus" reg="Supralathosea">S.</tp:taxon-name-part><tp:taxon-name-part taxon-name-part-type="species" reg="baboquivariensis">baboquivariensis</tp:taxon-name-part></tp:taxon-name></italic>. As in the males, the forewing transverse lines are most prominent in the south Texas populations. Differences in size and habitus between <italic><tp:taxon-name><tp:taxon-name-part taxon-name-part-type="genus" reg="Supralathosea">S.</tp:taxon-name-part><tp:taxon-name-part taxon-name-part-type="species" reg="solastella">solastella</tp:taxon-name-part></tp:taxon-name></italic> and <italic><tp:taxon-name><tp:taxon-name-part taxon-name-part-type="genus" reg="Supralathosea">S.</tp:taxon-name-part><tp:taxon-name-part taxon-name-part-type="species" reg="yavapai">yavapai</tp:taxon-name-part></tp:taxon-name></italic> are the same as those between <italic><tp:taxon-name><tp:taxon-name-part taxon-name-part-type="genus" reg="Supralathosea">S.</tp:taxon-name-part><tp:taxon-name-part taxon-name-part-type="species" reg="baboquivariensis">baboquivariensis</tp:taxon-name-part></tp:taxon-name></italic> and <italic><tp:taxon-name><tp:taxon-name-part taxon-name-part-type="genus" reg="Supralathosea">S.</tp:taxon-name-part><tp:taxon-name-part taxon-name-part-type="species" reg="yavapai">yavapai</tp:taxon-name-part></tp:taxon-name></italic> as noted in the <italic><tp:taxon-name><tp:taxon-name-part taxon-name-part-type="genus" reg="Supralathosea">S.</tp:taxon-name-part><tp:taxon-name-part taxon-name-part-type="species" reg="baboquivariensis">baboquivariensis</tp:taxon-name-part></tp:taxon-name></italic> Diagnosis section.</p><p>The male of <italic><tp:taxon-name><tp:taxon-name-part taxon-name-part-type="genus" reg="Supralathosea">S.</tp:taxon-name-part><tp:taxon-name-part taxon-name-part-type="species" reg="solastella">solastella</tp:taxon-name-part></tp:taxon-name></italic> has a longer thinner pollex than that of <italic><tp:taxon-name><tp:taxon-name-part taxon-name-part-type="genus" reg="Supralathosea">S.</tp:taxon-name-part><tp:taxon-name-part taxon-name-part-type="species" reg="yavapai">yavapai</tp:taxon-name-part></tp:taxon-name></italic>. The valve and phallus of <italic><tp:taxon-name><tp:taxon-name-part taxon-name-part-type="genus" reg="Supralathosea">S.</tp:taxon-name-part><tp:taxon-name-part taxon-name-part-type="species" reg="solastella">solastella</tp:taxon-name-part></tp:taxon-name></italic> are similar to those of <italic><tp:taxon-name><tp:taxon-name-part taxon-name-part-type="genus" reg="Supralathosea">S.</tp:taxon-name-part><tp:taxon-name-part taxon-name-part-type="species" reg="baboquivariensis">baboquivariensis</tp:taxon-name-part></tp:taxon-name></italic> but are slightly more massive. These subtle differences are best appreciated when compared side-by-side. The female corpus bursae of <italic><tp:taxon-name><tp:taxon-name-part taxon-name-part-type="genus" reg="Supralathosea">S.</tp:taxon-name-part><tp:taxon-name-part taxon-name-part-type="species" reg="solastella">solastella</tp:taxon-name-part></tp:taxon-name></italic> is larger than that of <italic><tp:taxon-name><tp:taxon-name-part taxon-name-part-type="genus" reg="Supralathosea">S.</tp:taxon-name-part><tp:taxon-name-part taxon-name-part-type="species" reg="baboquivariensis">baboquivariensis</tp:taxon-name-part></tp:taxon-name></italic>, and has a longer rightward extension. It is slightly more globular than that of <italic><tp:taxon-name><tp:taxon-name-part taxon-name-part-type="genus" reg="Supralathosea">S.</tp:taxon-name-part><tp:taxon-name-part taxon-name-part-type="species" reg="yavapai">yavapai</tp:taxon-name-part></tp:taxon-name></italic>.</p><p><italic><tp:taxon-name><tp:taxon-name-part taxon-name-part-type="genus" reg="Supralathosea">Supralathosea</tp:taxon-name-part><tp:taxon-name-part taxon-name-part-type="species" reg="solastella">solastella</tp:taxon-name-part></tp:taxon-name></italic> is the only known <italic><tp:taxon-name><tp:taxon-name-part taxon-name-part-type="genus" reg="Supralathosea">Supralathosea</tp:taxon-name-part></tp:taxon-name></italic> in Texas.</p><p>The barcodes of <italic><tp:taxon-name><tp:taxon-name-part taxon-name-part-type="genus" reg="Supralathosea">S.</tp:taxon-name-part><tp:taxon-name-part taxon-name-part-type="species" reg="solastella">solastella</tp:taxon-name-part></tp:taxon-name></italic> (<italic>n</italic> = 13) are assigned to four BINs in <abbrev xmlns:xlink="http://www.w3.org/1999/xlink" xlink:title="Barcodes of Life Data System" id="ABBRID0EIIBG" xlink:type="simple">BOLD</abbrev> (<ext-link xmlns:xlink="http://www.w3.org/1999/xlink" xlink:href="http://boldsystems.org/index.php/Public_BarcodeCluster?clusteruri=BOLD:AAH5315" ext-link-type="uri" xlink:type="simple">BOLD:AAH5315</ext-link>, <italic>n</italic> = 9; <ext-link xmlns:xlink="http://www.w3.org/1999/xlink" xlink:href="http://boldsystems.org/index.php/Public_BarcodeCluster?clusteruri=BOLD:ADP4071" ext-link-type="uri" xlink:type="simple">BOLD:ADP4071</ext-link>, <italic>n</italic> = 1; <ext-link xmlns:xlink="http://www.w3.org/1999/xlink" xlink:href="http://boldsystems.org/index.php/Public_BarcodeCluster?clusteruri=BOLD:ADO7461" ext-link-type="uri" xlink:type="simple">BOLD:ADO7461</ext-link>, <italic>n</italic> = 1; <ext-link xmlns:xlink="http://www.w3.org/1999/xlink" xlink:href="http://boldsystems.org/index.php/Public_BarcodeCluster?clusteruri=BOLD:ADP4451" ext-link-type="uri" xlink:type="simple">BOLD:ADP4451</ext-link>; <italic>n</italic> = 2), and are not reliably differentiated from the single known haplotype of <italic><tp:taxon-name><tp:taxon-name-part taxon-name-part-type="genus" reg="Supralathosea">S.</tp:taxon-name-part><tp:taxon-name-part taxon-name-part-type="species" reg="yavapai">yavapai</tp:taxon-name-part></tp:taxon-name></italic> (<italic>n</italic> = 3). The two <italic><tp:taxon-name><tp:taxon-name-part taxon-name-part-type="genus" reg="Supralathosea">S.</tp:taxon-name-part><tp:taxon-name-part taxon-name-part-type="species" reg="solastella">solastella</tp:taxon-name-part></tp:taxon-name></italic> specimens from the singleton BINs are from the same localities as some of the AAH5315 samples and the moths associated with these samples are not distinguishable by appearance, indicating that the genetic differences represent intraspecific variation. <abbrev xmlns:xlink="http://www.w3.org/1999/xlink" xlink:title="Barcodes of Life Data System" id="ABBRID0EAKBG" xlink:type="simple">BOLD</abbrev> samples demonstrate minor barcode differences of approximately 1.4% between <italic><tp:taxon-name><tp:taxon-name-part taxon-name-part-type="genus" reg="Supralathosea">S.</tp:taxon-name-part><tp:taxon-name-part taxon-name-part-type="species" reg="solastella">solastella</tp:taxon-name-part></tp:taxon-name></italic> populations from south Texas and those from west Texas (accessed May 2024); however, we did not recover each of these populations as monophyletic in our RAxML analysis (Fig. <xref ref-type="fig" rid="F8">35</xref>).</p><fig id="F8" position="float" orientation="portrait"><object-id xmlns:xlink="http://www.w3.org/1999/xlink" content-type="doi" xlink:type="simple">10.3897/zookeys.1228.141682.figure35</object-id><object-id xmlns:xlink="http://www.w3.org/1999/xlink" content-type="arpha" xlink:type="simple">1608ECED-A5D8-5AF6-814E-2084EA41FED9</object-id><label>Figure 35.</label><caption><p>Maximum-likelihood tree inferred with RAxML based on five nuclear genes and <abbrev xmlns:xlink="http://www.w3.org/1999/xlink" xlink:title="c oxidase subunit 1" id="ABBRID0E2KBG" xlink:type="simple">CO1</abbrev> of <italic><tp:taxon-name><tp:taxon-name-part taxon-name-part-type="genus" reg="Supralathosea">Supralathosea</tp:taxon-name-part></tp:taxon-name></italic>, <italic><tp:taxon-name><tp:taxon-name-part taxon-name-part-type="genus" reg="Infralathosea">Infralathosea</tp:taxon-name-part></tp:taxon-name></italic>, <italic><tp:taxon-name><tp:taxon-name-part taxon-name-part-type="genus" reg="Eulathosea">Eulathosea</tp:taxon-name-part></tp:taxon-name></italic>, selected <tp:taxon-name><tp:taxon-name-part taxon-name-part-type="subfamily">Oncocnemidinae</tp:taxon-name-part></tp:taxon-name> genera, and outgroups in other noctuid subfamilies (<tp:taxon-name><tp:taxon-name-part taxon-name-part-type="subfamily">Plusiinae</tp:taxon-name-part></tp:taxon-name>, <tp:taxon-name><tp:taxon-name-part taxon-name-part-type="subfamily">Acontiinae</tp:taxon-name-part></tp:taxon-name>, and <tp:taxon-name><tp:taxon-name-part taxon-name-part-type="subfamily">Cuculliinae</tp:taxon-name-part></tp:taxon-name>). Bootstrap values are shown over nodes. Tip labels for <italic><tp:taxon-name><tp:taxon-name-part taxon-name-part-type="genus" reg="Supralathosea">Supralathosea</tp:taxon-name-part></tp:taxon-name></italic>, <italic><tp:taxon-name><tp:taxon-name-part taxon-name-part-type="genus" reg="Infralathosea">Infralathosea</tp:taxon-name-part></tp:taxon-name></italic>, and <italic><tp:taxon-name><tp:taxon-name-part taxon-name-part-type="genus" reg="Eulathosea">Eulathosea</tp:taxon-name-part></tp:taxon-name></italic> provide additional identifying information in order to link specimens to full collection details.</p></caption><graphic xmlns:xlink="http://www.w3.org/1999/xlink" xlink:href="zookeys-1228-197_article-141682__-g008.jpg" position="float" orientation="portrait" xlink:type="simple" id="oo_1257776.jpg"><uri content-type="original_file" xlink:type="simple">https://binary.pensoft.net/fig/1257776</uri></graphic></fig></tp:treatment-sec><tp:treatment-sec sec-type="description" id="SECID0ECNBG"><title>Description.</title><p><bold>Adults. <italic>Head</italic></bold> – Male antenna rami up to 2.5 × shaft width. Scape short, white, and dark gray. Labial palpus scales mostly flat dark gray and white, few hair-like. Frons white with black dorsal transverse bar; dorsum scales white-tipped gray and white. <bold><italic>Thorax</italic></bold> – Scales mostly white-tipped dark gray trifurcate, few gray hair-like, appearing powdery medium gray with black and pale gray transverse band on collar base and dark tuft on metathorax; venter gray. <bold><italic>Legs</italic></bold>: Scales mixed mostly dark gray and scattered white; tarsal segments dark gray ringed with white. <bold><italic>Wings</italic></bold>: Forewing length 12.0–15.5 mm (males); 14.5–16.5 mm (females), length 2.5 × width, scales, white, black-rimmed white, silvery gray, and black; male ground color uniform slightly powdery medium gray (west Texas) or uniform slightly glossy pale to medium gray (south Texas); posterior margin black, thickest in west Texas populations; three ill-defined gray patches in terminal area; veins slightly darker, powdery; antemedial and postmedial lines variable, often limited to gray marks on costa and a series of dark lines on the veins at the postmedial line (west Texas) or complete, black, sinuous, thickest anteriorly (south Texas); subterminal line faint, pale, strongest proximal to three ill-defined gray patches in terminal area; terminal line dark gray, strongest between veins; fringe weakly checkered ground color and dark gray; orbicular spot oval, faint, pale with punctate or linear ocellus; reniform spot absent or a pale smudge. Female forewing ground color slightly darker than that of males of the same population, less uniform with pale mottling near costa and on distal wing. Hindwing ground color pure white; males with scattered dark gray scales on distal veins and terminal line; females with variable powdery gray scales (most numerous in south Texas populations) forming diffuse discal spot, thin postmedial line and broad marginal band ending short of margin; fringe white. <bold><italic>Abdomen</italic></bold> – Vestiture mostly mixed gray and white flat scales with fewer white hair-like scales. <bold><italic>Male genitalia</italic></bold>: Uncus and juxta as for genus. Valve shape as for genus, length 2.7 × width; sacculus 0.75 × valve length and 0.8 × valve width, dorsal margin broadly convex; ampulla length 0.5 × valve width; pollex spike-like, 0.5 × valve width. Phallus tubular, length 4 × width, apex as for genus. Vesica as for genus, slightly larger with longer stouter cornuti than that of <italic><tp:taxon-name><tp:taxon-name-part taxon-name-part-type="genus" reg="Supralathosea">S.</tp:taxon-name-part><tp:taxon-name-part taxon-name-part-type="species" reg="baboquivariensis">baboquivariensis</tp:taxon-name-part></tp:taxon-name></italic>. <bold><italic>Female genitalia</italic></bold>: Papilla analis shape and vestiture as for genus, length 2 × width. Segment A8 and apophyses as for genus. Ostium bursae and ductus bursae as for genus, rubbery bulb-like anterior ductus segment 2.1–2.3 × A8, about as wide as long, with perpendicular junction to corpus bursae. Corpus bursae shape as for genus, length 2.1–2.3 × A8, width 1.6–1.8 × length, globular, rightward conical projection 1.5 × A8.</p></tp:treatment-sec><tp:treatment-sec sec-type="distribution" id="SECID0EJOBG"><title>Distribution and biology.</title><p>This species occurs in Texas. Examined specimens from west Texas are from the Chihuahuan Desert in the Big Bend region as far east as Terrell and Pecos counties. Examined specimens from south Texas are from Starr and Zapata counties. Many distribution records of <italic><tp:taxon-name><tp:taxon-name-part taxon-name-part-type="genus" reg="Supralathosea">S.</tp:taxon-name-part><tp:taxon-name-part taxon-name-part-type="species" reg="solastella">solastella</tp:taxon-name-part></tp:taxon-name></italic> are from near the Rio Grande River indicating that this species undoubtedly occurs in adjacent Mexico, although its distribution south of the United States is unknown to us. Additional photographed live moths on iNaturalist (<xref ref-type="bibr" rid="B9">iNaturalist community 2024</xref>) likely representing this species from central Texas were examined from Bosque County (e.g., iNat/146854080), Hamilton County (e.g., iNat/146544200), and Val Verde County (e.g., iNat/104607005). These moths are most similar to west Texas populations of <italic><tp:taxon-name><tp:taxon-name-part taxon-name-part-type="genus" reg="Supralathosea">S.</tp:taxon-name-part><tp:taxon-name-part taxon-name-part-type="species" reg="solastella">solastella</tp:taxon-name-part></tp:taxon-name></italic>, but their identification is hampered because the hindwings are not visible. In contrast, iNaturalist images from Live Oak County (e.g., iNat/214922172) are a close match to <italic><tp:taxon-name><tp:taxon-name-part taxon-name-part-type="genus" reg="Supralathosea">S.</tp:taxon-name-part><tp:taxon-name-part taxon-name-part-type="species" reg="solastella">solastella</tp:taxon-name-part></tp:taxon-name></italic> from south Texas. The iNaturalist localities are included on the <italic><tp:taxon-name><tp:taxon-name-part taxon-name-part-type="genus" reg="Supralathosea">S.</tp:taxon-name-part><tp:taxon-name-part taxon-name-part-type="species" reg="solastella">solastella</tp:taxon-name-part></tp:taxon-name></italic> distribution map (as squares) because they are the only known <italic><tp:taxon-name><tp:taxon-name-part taxon-name-part-type="genus" reg="Supralathosea">Supralathosea</tp:taxon-name-part></tp:taxon-name></italic> records from several parts of Texas (Fig. <xref ref-type="fig" rid="F8">35</xref>). <italic><tp:taxon-name><tp:taxon-name-part taxon-name-part-type="genus" reg="Supralathosea">Supralathosea</tp:taxon-name-part><tp:taxon-name-part taxon-name-part-type="species" reg="solastella">solastella</tp:taxon-name-part></tp:taxon-name></italic> flies during most of the year. The examined specimens were collected during March–April, June–early August, and late September–November. Most iNaturalist photographs of <italic><tp:taxon-name><tp:taxon-name-part taxon-name-part-type="genus" reg="Supralathosea">Supralathosea</tp:taxon-name-part></tp:taxon-name></italic> from Texas were taken during mid-winter, December–February. The larva feeds at night on new ash foliage (<italic><tp:taxon-name><tp:taxon-name-part taxon-name-part-type="genus" reg="Fraxinus">Fraxinus</tp:taxon-name-part></tp:taxon-name></italic> sp., <tp:taxon-name><tp:taxon-name-part taxon-name-part-type="family">Oleaceae</tp:taxon-name-part></tp:taxon-name>) (David L. Wagner, unpub. data).</p></tp:treatment-sec><tp:treatment-sec sec-type="discussion" id="SECID0EIRBG"><title>Discussion.</title><p>How to best classify the superficially distinctive <italic><tp:taxon-name><tp:taxon-name-part taxon-name-part-type="genus" reg="Supralathosea">Supralathosea</tp:taxon-name-part></tp:taxon-name></italic> populations from west and central Texas from those from south Texas was a difficult problem. We considered treating them as two species, subspecies of the same species, or—as presented—as distinctive unnamed populations of a single species. We hope that this paper will stimulate sampling of <italic><tp:taxon-name><tp:taxon-name-part taxon-name-part-type="genus" reg="Supralathosea">Supralathosea</tp:taxon-name-part></tp:taxon-name></italic> from regions between these populations, particularly from central Texas and northern Mexico, to corroborate or refute our thesis.</p></tp:treatment-sec><tp:treatment-sec><!--Section generated to contain objects referenced in tp:taxon-treatment.--><fig id="F1" position="float" orientation="portrait"><object-id xmlns:xlink="http://www.w3.org/1999/xlink" content-type="doi" xlink:type="simple">10.3897/zookeys.1228.141682.figures1-18</object-id><object-id xmlns:xlink="http://www.w3.org/1999/xlink" content-type="arpha" xlink:type="simple">29CA28FE-7C00-569A-8B56-4E907F17307F</object-id><label>Figures 1–18.</label><caption><p><italic><tp:taxon-name><tp:taxon-name-part taxon-name-part-type="genus" reg="Supralathosea">Supralathosea</tp:taxon-name-part></tp:taxon-name></italic>, <italic><tp:taxon-name><tp:taxon-name-part taxon-name-part-type="genus" reg="Infralathosea">Infralathosea</tp:taxon-name-part></tp:taxon-name></italic>, and <italic><tp:taxon-name><tp:taxon-name-part taxon-name-part-type="genus" reg="Eulathosea">Eulathosea</tp:taxon-name-part></tp:taxon-name></italic> adults <bold>1</bold><italic><tp:taxon-name><tp:taxon-name-part taxon-name-part-type="genus" reg="Supralathosea">Supralathosea</tp:taxon-name-part><tp:taxon-name-part taxon-name-part-type="species" reg="baboquivariensis">baboquivariensis</tp:taxon-name-part></tp:taxon-name></italic> male, USA, Arizona, Pima County <bold>2</bold><italic><tp:taxon-name><tp:taxon-name-part taxon-name-part-type="genus" reg="Supralathosea">S.</tp:taxon-name-part><tp:taxon-name-part taxon-name-part-type="species" reg="baboquivariensis">baboquivariensis</tp:taxon-name-part></tp:taxon-name></italic> female, USA, Arizona, Pima County <bold>3</bold><italic><tp:taxon-name><tp:taxon-name-part taxon-name-part-type="genus" reg="Supralathosea">S.</tp:taxon-name-part><tp:taxon-name-part taxon-name-part-type="species" reg="baboquivariensis">baboquivariensis</tp:taxon-name-part></tp:taxon-name></italic> male, USA, Arizona, Cochise County <bold>4</bold><italic><tp:taxon-name><tp:taxon-name-part taxon-name-part-type="genus" reg="Supralathosea">Supralathosea</tp:taxon-name-part><tp:taxon-name-part taxon-name-part-type="species" reg="solastella">solastella</tp:taxon-name-part></tp:taxon-name></italic> HT male, USA, Texas, Brewster County <bold>5</bold><italic><tp:taxon-name><tp:taxon-name-part taxon-name-part-type="genus" reg="Supralathosea">S.</tp:taxon-name-part><tp:taxon-name-part taxon-name-part-type="species" reg="solastella">solastella</tp:taxon-name-part></tp:taxon-name></italic> male, USA, Texas, Brewster County <bold>6</bold><italic><tp:taxon-name><tp:taxon-name-part taxon-name-part-type="genus" reg="Supralathosea">S.</tp:taxon-name-part><tp:taxon-name-part taxon-name-part-type="species" reg="solastella">solastella</tp:taxon-name-part></tp:taxon-name></italic> female, USA, Texas, Brewster County <bold>7</bold><italic><tp:taxon-name><tp:taxon-name-part taxon-name-part-type="genus" reg="Supralathosea">Supralathosea</tp:taxon-name-part><tp:taxon-name-part taxon-name-part-type="species" reg="solastella">solastella</tp:taxon-name-part></tp:taxon-name></italic> male, USA, Texas, Zapata County <bold>8</bold><italic><tp:taxon-name><tp:taxon-name-part taxon-name-part-type="genus" reg="Supralathosea">S.</tp:taxon-name-part><tp:taxon-name-part taxon-name-part-type="species" reg="solastella">solastella</tp:taxon-name-part></tp:taxon-name></italic> female, USA, Texas, Zapata County <bold>9</bold><italic><tp:taxon-name><tp:taxon-name-part taxon-name-part-type="genus" reg="Supralathosea">S.</tp:taxon-name-part><tp:taxon-name-part taxon-name-part-type="species" reg="solastella">solastella</tp:taxon-name-part></tp:taxon-name></italic>, USA, Texas, Zapata County <bold>10</bold><italic><tp:taxon-name><tp:taxon-name-part taxon-name-part-type="genus" reg="Supralathosea">Supralathosea</tp:taxon-name-part><tp:taxon-name-part taxon-name-part-type="species" reg="yavapai">yavapai</tp:taxon-name-part></tp:taxon-name></italic> USA, Arizona, Yavapai County <bold>11</bold><italic><tp:taxon-name><tp:taxon-name-part taxon-name-part-type="genus" reg="Supralathosea">S.</tp:taxon-name-part><tp:taxon-name-part taxon-name-part-type="species" reg="yavapai">yavapai</tp:taxon-name-part></tp:taxon-name></italic> USA, Arizona, Yavapai County <bold>12</bold><italic><tp:taxon-name><tp:taxon-name-part taxon-name-part-type="genus" reg="Supralathosea">S.</tp:taxon-name-part><tp:taxon-name-part taxon-name-part-type="species" reg="yavapai">yavapai</tp:taxon-name-part></tp:taxon-name></italic> USA, Arizona, Yavapai County <bold>13</bold><italic><tp:taxon-name><tp:taxon-name-part taxon-name-part-type="genus" reg="Infralathosea">Infralathosea</tp:taxon-name-part><tp:taxon-name-part taxon-name-part-type="species" reg="pronuba">pronuba</tp:taxon-name-part></tp:taxon-name></italic> male, USA, Arizona, Yavapai County <bold>14</bold><italic><tp:taxon-name><tp:taxon-name-part taxon-name-part-type="genus" reg="Infralathosea">I.</tp:taxon-name-part><tp:taxon-name-part taxon-name-part-type="species" reg="pronuba">pronuba</tp:taxon-name-part></tp:taxon-name></italic> female, USA, New Mexico, Lincoln County, <bold>15</bold><italic><tp:taxon-name><tp:taxon-name-part taxon-name-part-type="genus" reg="Infralathosea">Infralathosea</tp:taxon-name-part><tp:taxon-name-part taxon-name-part-type="species" reg="unicornis">unicornis</tp:taxon-name-part></tp:taxon-name></italic>, male, USA, Texas, Brewster County <bold>16</bold><italic><tp:taxon-name><tp:taxon-name-part taxon-name-part-type="genus" reg="Infralathosea">I.</tp:taxon-name-part><tp:taxon-name-part taxon-name-part-type="species" reg="unicornis">unicornis</tp:taxon-name-part></tp:taxon-name></italic>, female, USA, Texas, Brewster County <bold>17</bold><italic><tp:taxon-name><tp:taxon-name-part taxon-name-part-type="genus" reg="Eulathosea">Eulathosea</tp:taxon-name-part><tp:taxon-name-part taxon-name-part-type="species" reg="obtusa">obtusa</tp:taxon-name-part></tp:taxon-name></italic> male, USA, Arizona, Cochise County <bold>18</bold><italic><tp:taxon-name><tp:taxon-name-part taxon-name-part-type="genus" reg="Eulathosea">Eulathosea</tp:taxon-name-part><tp:taxon-name-part taxon-name-part-type="species" reg="obtusa">obtusa</tp:taxon-name-part></tp:taxon-name></italic> female, USA, Arizona, Yavapai County.</p></caption><graphic xmlns:xlink="http://www.w3.org/1999/xlink" xlink:href="zookeys-1228-197_article-141682__-g001.jpg" position="float" orientation="portrait" xlink:type="simple" id="oo_1257769.jpg"><uri content-type="original_file" xlink:type="simple">https://binary.pensoft.net/fig/1257769</uri></graphic></fig><fig id="F2" position="float" orientation="portrait"><object-id xmlns:xlink="http://www.w3.org/1999/xlink" content-type="doi" xlink:type="simple">10.3897/zookeys.1228.141682.figures19-22</object-id><object-id xmlns:xlink="http://www.w3.org/1999/xlink" content-type="arpha" xlink:type="simple">1A8274D4-5484-5FB0-9922-9A8E2DDACAE6</object-id><label>Figures 19–22.</label><caption><p><italic><tp:taxon-name><tp:taxon-name-part taxon-name-part-type="genus" reg="Supralathosea">Supralathosea</tp:taxon-name-part></tp:taxon-name></italic> male genitalia <bold>19</bold><italic><tp:taxon-name><tp:taxon-name-part taxon-name-part-type="genus" reg="Supralathosea">Supralathosea</tp:taxon-name-part><tp:taxon-name-part taxon-name-part-type="species" reg="baboquivariensis">baboquivariensis</tp:taxon-name-part></tp:taxon-name></italic><bold>20</bold><italic><tp:taxon-name><tp:taxon-name-part taxon-name-part-type="genus" reg="Supralathosea">S.</tp:taxon-name-part><tp:taxon-name-part taxon-name-part-type="species" reg="solastella">solastella</tp:taxon-name-part></tp:taxon-name></italic> (Brewster County, Texas) <bold>21</bold><italic><tp:taxon-name><tp:taxon-name-part taxon-name-part-type="genus" reg="Supralathosea">S.</tp:taxon-name-part><tp:taxon-name-part taxon-name-part-type="species" reg="solastella">solastella</tp:taxon-name-part></tp:taxon-name></italic> (Zapata County, Texas) <bold>22</bold><italic><tp:taxon-name><tp:taxon-name-part taxon-name-part-type="genus" reg="Supralathosea">S.</tp:taxon-name-part><tp:taxon-name-part taxon-name-part-type="species" reg="yavapai">yavapai</tp:taxon-name-part></tp:taxon-name></italic>.</p></caption><graphic xmlns:xlink="http://www.w3.org/1999/xlink" xlink:href="zookeys-1228-197_article-141682__-g002.jpg" position="float" orientation="portrait" xlink:type="simple" id="oo_1257770.jpg"><uri content-type="original_file" xlink:type="simple">https://binary.pensoft.net/fig/1257770</uri></graphic></fig></tp:treatment-sec><ref-list><ref id="B9"><mixed-citation xmlns:xlink="http://www.w3.org/1999/xlink" xlink:type="simple">iNaturalist community (<year>2024</year>) iNaturalist community. <ext-link xlink:href="https://www.inaturalist.org" ext-link-type="uri" xlink:type="simple">https://www.inaturalist.org</ext-link> [accessed 4 June 2024]</mixed-citation></ref></ref-list></tp:taxon-treatment>
