# Supplementary material for: ﻿Revision of the North American genus Supralathosea Barnes & Benjamin (Lepidoptera, Noctuidae, Oncocnemidinae) with description of two genera and three species
Source: Zookeys. 2025 Feb 21;1228:197–223. doi: 10.3897/zookeys.1228.141682 (PMC11871519; doi:10.3897/zookeys.1228.141682)
Supplement: XML Treatment for Supralathosea yavapai [file zookeys.1228.141682-treatment4.xml]

<!DOCTYPE tp:taxon-treatment
  PUBLIC "-//TaxonX//DTD Taxonomic Treatment Publishing DTD v0 20100105//EN" "tax-treatment-NSO.dtd">
<tp:taxon-treatment xmlns:tp="http://www.plazi.org/taxpub"><tp:treatment-meta><kwd-group><label>Taxon classification</label><kwd>
                <named-content content-type="kingdom">Animalia</named-content>
              </kwd><kwd>
                <named-content content-type="order">Lepidoptera</named-content>
              </kwd><kwd>
                <named-content content-type="family">Noctuidae</named-content>
              </kwd></kwd-group><mixed-citation publication-type="journal"><person-group><name><surname>Crabo</surname><given-names>Lars G.</given-names></name><name><surname>Keegan</surname><given-names>Kevin</given-names></name></person-group><article-title>﻿Revision of the North American genus <italic><tp:taxon-name><tp:taxon-name-part taxon-name-part-type="genus" reg="Supralathosea">Supralathosea</tp:taxon-name-part></tp:taxon-name></italic> Barnes &amp; Benjamin (<tp:taxon-name><tp:taxon-name-part taxon-name-part-type="order">Lepidoptera</tp:taxon-name-part></tp:taxon-name>, <tp:taxon-name><tp:taxon-name-part taxon-name-part-type="family">Noctuidae</tp:taxon-name-part></tp:taxon-name>, <tp:taxon-name><tp:taxon-name-part taxon-name-part-type="subfamily">Oncocnemidinae</tp:taxon-name-part></tp:taxon-name>) with description of two genera and three species</article-title><source>Zookeys</source><day>21</day><month>02</month><year>2025</year><volume>1228</volume><fpage>197</fpage><lpage>223</lpage><pub-id pub-id-type="doi">10.3897/zookeys.1228.141682</pub-id></mixed-citation></tp:treatment-meta><tp:nomenclature><label>﻿</label><tp:taxon-name>
              <object-id xmlns:xlink="http://www.w3.org/1999/xlink" content-type="arpha" xlink:type="simple">C416F346-317F-5F2A-B112-63C2BE0D75B3</object-id>
              <tp:taxon-name-part taxon-name-part-type="genus" reg="Supralathosea">Supralathosea</tp:taxon-name-part>
              <tp:taxon-name-part taxon-name-part-type="species" reg="yavapai">yavapai</tp:taxon-name-part>
              <object-id xmlns:xlink="http://www.w3.org/1999/xlink" content-type="zoobank" xlink:type="simple">https://zoobank.org/F8189AAC-49AF-478C-A472-58F5F63136FB</object-id>
            </tp:taxon-name><tp:taxon-status xmlns:xlink="http://www.w3.org/1999/xlink" xlink:type="simple">sp. nov.</tp:taxon-status><xref ref-type="fig" rid="F1">Figs 10–12</xref><xref ref-type="fig" rid="F2">, 22</xref><xref ref-type="fig" rid="F4">, 29</xref><xref ref-type="fig" rid="F6">, 33 (Map)</xref></tp:nomenclature><tp:treatment-sec sec-type="type material" id="SECID0EWTBG"><title>Type material.</title><p><bold><italic>Holotype</italic>, male.</bold> [USA]: ARIZ[ONA]: Yavapai Co[unty], 5 mi. [8.0 km] N[orth] [of] Prescott, 5450 ft [1661 m], 24 IV 1973, Lloyd M. Martin. <named-content xmlns:xlink="http://www.w3.org/1999/xlink" content-type="dwc:institutional_code" xlink:title="Canadian National Collection of Insects, Arachnids, and Nematodes" xlink:href="http://grbio.org/institution/canadian-national-collection-insects-arachnids-and-nematodes" xlink:type="simple">CNC</named-content>. <bold><italic>Paratypes</italic></bold>, 83 males, 5 females. [<bold>USA</bold>]: <bold>Arizona</bold>: Yavapai County: Prescott, collected by Lloyd M. Martin: 31 I 1970 (1 male); 6 II 1970 (1 male); 7 II 1970 (1 male); 8 II 1970 (1 male); 9 II 1970 (1 male); 10 II 1970 (1 male); 11 II 1970 (1 male); 13 II 1970 (1 male); 17 II 1970 (1 male); 23 II 1970 (1 male); 24 II 1970 (1 male); 28 II 1970 (1 male); 8 III 1970 (1 female); 21 III 1970 (1 male); 23 III 1970 (1 male); 25 III 1970 (1 male); 7 IV 1970 / Genitalia slide by RWP [female] USNM 45182 (1 female); 8 IV 1970 / Genitalia slide by RWP [male] USNM 45181 (1 male); 9 IV 1970 (1 female); 10 IV 1970 (1 female); Prescott, collected by Lloyd M. Martin, 29 I 1970 / Granite Dells, 4 mi. [6.4 km] N[orth] of (1 male); 4 mi. [6.4 km] N[orth] of Prescott, Lloyd M. Martin: 16 II 1972 / Genitalia slide #NOC17486 / Specimen voucher #CNCLEP00140439 (1 female); 18 II 1972 (1 male); 21 II 1972 (9 males); 23 II 1972 (5 males); 25 II 1972 (2 males); 8 III 1972 (2 males); 9 III 1972 (1 male); 10 III 1972 (3 males); 17 III 1972 (3 males); 17 III 1972 / [Crabo genitalia slide] 658 male (1 male); 19 III 1972 (1 male); 20 III 1972 (2 males); 22 III 1972 (1 male); 5 mi. [8.0 km] N[orth] [of] Prescott, 5450 ft [1661 m], Lloyd M. Martin: 23 IV 1973 (2 males); 23 IV 1973 / <named-content xmlns:xlink="http://www.w3.org/1999/xlink" content-type="dwc:institutional_code" xlink:title="Canadian National Collection of Insects, Arachnids, and Nematodes" xlink:href="http://grbio.org/institution/canadian-national-collection-insects-arachnids-and-nematodes" xlink:type="simple">CNC</named-content> / Genitalia Slide by RWP, USNM 41,553 (1 male); 24 IV 1973 (5 males); 24 IV 1973 / Specimen ID CNCLEP 00119516 / Barcodes of Life Project Leg removed DNA extracted (1 male); 24 IV 1973 / Specimen ID CNCLEP 00119514 / Barcodes of Life Project Leg removed DNA extracted (1 male); 24 IV 1973 / Genitalia <named-content xmlns:xlink="http://www.w3.org/1999/xlink" content-type="dwc:institutional_code" xlink:title="Canadian National Collection of Insects, Arachnids, and Nematodes" xlink:href="http://grbio.org/institution/canadian-national-collection-insects-arachnids-and-nematodes" xlink:type="simple">CNC</named-content> slide # 13942 male (1 male); 25 IV 1973 (5 males); 25 IV 1973 / Genitalia <named-content xmlns:xlink="http://www.w3.org/1999/xlink" content-type="dwc:institutional_code" xlink:title="Canadian National Collection of Insects, Arachnids, and Nematodes" xlink:href="http://grbio.org/institution/canadian-national-collection-insects-arachnids-and-nematodes" xlink:type="simple">CNC</named-content> slide # 13548 male (1 male); 26 IV 1973 (2 males); 27 IV 1973 (7 males); 27 IV 1973 / Genitalia <named-content xmlns:xlink="http://www.w3.org/1999/xlink" content-type="dwc:institutional_code" xlink:title="Canadian National Collection of Insects, Arachnids, and Nematodes" xlink:href="http://grbio.org/institution/canadian-national-collection-insects-arachnids-and-nematodes" xlink:type="simple">CNC</named-content> slide # 17796 male (1 male); 28 IV 1973 (3 males); 28 IV 1973 / <named-content xmlns:xlink="http://www.w3.org/1999/xlink" content-type="dwc:institutional_code" xlink:title="Canadian National Collection of Insects, Arachnids, and Nematodes" xlink:href="http://grbio.org/institution/canadian-national-collection-insects-arachnids-and-nematodes" xlink:type="simple">CNC</named-content> / Genitalia Slide by RWP, USNM 41,569 (1 male); 5 V 1973 (3 males); 5 V 1973 / Specimen ID CNCLEP 00119515 / Barcodes of Life Project, Leg removed, DNA extracted (1 male). <named-content xmlns:xlink="http://www.w3.org/1999/xlink" content-type="dwc:institutional_code" xlink:title="Carnegie Museum of Natural History" xlink:href="http://grbio.org/institution/carnegie-museum-natural-history" xlink:type="simple">CMNH</named-content>, <named-content xmlns:xlink="http://www.w3.org/1999/xlink" content-type="dwc:institutional_code" xlink:title="Canadian National Collection of Insects, Arachnids, and Nematodes" xlink:href="http://grbio.org/institution/canadian-national-collection-insects-arachnids-and-nematodes" xlink:type="simple">CNC</named-content>, <named-content xmlns:xlink="http://www.w3.org/1999/xlink" content-type="dwc:institutional_code" xlink:title="Natural History Museum of Los Angeles County" xlink:href="http://grbio.org/institution/natural-history-museum-los-angeles-county" xlink:type="simple">LACM</named-content>, <abbrev xmlns:xlink="http://www.w3.org/1999/xlink" xlink:title="Lars Crabo personal research collection" id="ABBRID0EMVBG" xlink:type="simple">LGC</abbrev>, <named-content xmlns:xlink="http://www.w3.org/1999/xlink" content-type="dwc:institutional_code" xlink:title="National Museum of Natural History, Washington" xlink:href="http://grbio.org/institution/smithsonian-institution-national-museum-natural-history" xlink:type="simple">NMNH</named-content>.</p></tp:treatment-sec><tp:treatment-sec sec-type="etymology" id="SECID0EUVBG"><title>Etymology.</title><p>The species epithet is the name of the people who inhabited Arizona between the Gila and Colorado rivers for hundreds of years prior to the colonization of the West by Caucasians of European descent. All examined specimens of this species are from Yavapai County, Arizona.</p></tp:treatment-sec><tp:treatment-sec sec-type="diagnosis" id="SECID0EZVBG"><title>Diagnosis.</title><p><italic><tp:taxon-name><tp:taxon-name-part taxon-name-part-type="genus" reg="Supralathosea">Supralathosea</tp:taxon-name-part><tp:taxon-name-part taxon-name-part-type="species" reg="yavapai">yavapai</tp:taxon-name-part></tp:taxon-name></italic> males are distinguished by their off-white hindwing ground color, pure white in other <italic><tp:taxon-name><tp:taxon-name-part taxon-name-part-type="genus" reg="Supralathosea">Supralathosea</tp:taxon-name-part></tp:taxon-name></italic> species. The male antenna is the widest in the genus, rami 3.0 × shaft width (2.5 × in the other species). It is the largest <italic><tp:taxon-name><tp:taxon-name-part taxon-name-part-type="genus" reg="Supralathosea">Supralathosea</tp:taxon-name-part></tp:taxon-name></italic>, forewing length at least 16.5 mm (&lt; 15.5 mm in the other species).</p><p>Males of <italic><tp:taxon-name><tp:taxon-name-part taxon-name-part-type="genus" reg="Supralathosea">S.</tp:taxon-name-part><tp:taxon-name-part taxon-name-part-type="species" reg="yavapai">yavapai</tp:taxon-name-part></tp:taxon-name></italic> have a relatively short broad-based triangular pollex. Those of other <italic><tp:taxon-name><tp:taxon-name-part taxon-name-part-type="genus" reg="Supralathosea">Supralathosea</tp:taxon-name-part></tp:taxon-name></italic> species are longer and thinner. The female genitalia of <italic><tp:taxon-name><tp:taxon-name-part taxon-name-part-type="genus" reg="Supralathosea">S.</tp:taxon-name-part><tp:taxon-name-part taxon-name-part-type="species" reg="yavapai">yavapai</tp:taxon-name-part></tp:taxon-name></italic> are only subtly different from those of other <italic><tp:taxon-name><tp:taxon-name-part taxon-name-part-type="genus" reg="Supralathosea">Supralathosea</tp:taxon-name-part></tp:taxon-name></italic> species. The crenulate anterior segment of the ductus bursae is relatively large compared to the bursa copulatrix in <italic><tp:taxon-name><tp:taxon-name-part taxon-name-part-type="genus" reg="Supralathosea">S.</tp:taxon-name-part><tp:taxon-name-part taxon-name-part-type="species" reg="yavapai">yavapai</tp:taxon-name-part></tp:taxon-name></italic>, and the membranous bursa is wider than long in <italic><tp:taxon-name><tp:taxon-name-part taxon-name-part-type="genus" reg="Supralathosea">S.</tp:taxon-name-part><tp:taxon-name-part taxon-name-part-type="species" reg="yavapai">yavapai</tp:taxon-name-part></tp:taxon-name></italic>, longer than wide in the other <italic><tp:taxon-name><tp:taxon-name-part taxon-name-part-type="genus" reg="Supralathosea">Supralathosea</tp:taxon-name-part></tp:taxon-name></italic> species.</p><p>The barcode of <italic><tp:taxon-name><tp:taxon-name-part taxon-name-part-type="genus" reg="Supralathosea">S.</tp:taxon-name-part><tp:taxon-name-part taxon-name-part-type="species" reg="yavapai">yavapai</tp:taxon-name-part></tp:taxon-name></italic> (<ext-link xmlns:xlink="http://www.w3.org/1999/xlink" xlink:href="http://boldsystems.org/index.php/Public_BarcodeCluster?clusteruri=BOLD:ADP3298" ext-link-type="uri" xlink:type="simple">BOLD:ADP3298</ext-link>; <italic>n</italic> = 3) is similar to several barcode haplotypes of <italic><tp:taxon-name><tp:taxon-name-part taxon-name-part-type="genus" reg="Supralathosea">S.</tp:taxon-name-part><tp:taxon-name-part taxon-name-part-type="species" reg="solastella">solastella</tp:taxon-name-part></tp:taxon-name></italic>, clustering with them on similarity trees. These species are not recovered as distinct in our RAxML analysis (Fig. <xref ref-type="fig" rid="F8">35</xref>).</p></tp:treatment-sec><tp:treatment-sec sec-type="description" id="SECID0E5ZBG"><title>Description.</title><p><bold>Adults. <italic>Head</italic></bold> – Male antennal rami up to 3 × central shaft width. Scape pale gray, tuft long, loose. Labial palpus as for genus, flat scales mixed dark gray and white. Frons scales gray, with a loose median ridge; dorsum scales long, pale gray, white-tipped gray, and black, darkest centrally; loose tufts anterior and posterior to antenna. <bold><italic>Thorax</italic></bold> – Scales long, white-tipped gray and scattered black or white, long hair-like black scattered on tegula and dense on dorsum, appearing medium gray (male) or charcoal gray (female) with black and pale gray bands across collar base and loose dark tuft on metathorax; venter densely hairy, dark gray. <bold><italic>Legs</italic></bold>: As for genus. <bold><italic>Wings</italic></bold>: Forewing length 16.5–18.5 mm (males); 17.5–18.0 mm (females), length 2 × width; scales white, black-rimmed white, and medium to dark gray; male ground color uniform slightly powdery medium gray with slight brownish tint, terminal area slightly darker, trailing margin blackish gray; veins slightly darker, powdery; basal line absent; antemedial line an oblique gray smudge on costa, occasionally dark marks on veins; medial line a gray smudge on costa or absent; postmedial line small dark marks on costa and series of dark lines on M3 to 1A+2A, strongly oblique basad posterior to cell; subterminal line absent or ill-defined, pale gray, with or without faint proximal darker shade; faint darker patches in terminal area; terminal line dark gray, strongest between veins; fringe weakly checkered ground color and slightly darker gray; orbicular and reniform spots absent or very faint; female ground color powdery charcoal gray, darkest centrally; with indistinct intervenal dark gray in terminal area; antemedial, medial, postmedial, and subterminal lines present, stronger than in males; orbicular and reniform spots evident as pale filling against dark ground color. Hindwing pale yellowish gray, gray suffusion along anterior margin (male) or diffuse (female); veins powdery gray; discal spot small, gray; terminal line powdery gray, thicker between veins; fringe white (male), white with incomplete gray base (female). <bold><italic>Abdomen</italic></bold> – Scales flat and hair-like, gray. <bold><italic>Male genitalia</italic></bold>: Uncus as for genus, mesial and subapical segments widest. Juxta ventral extension long. Valve shape as for genus, length 3.6 × width, sacculus 0.75 × valve length, dorsal margin broadly convex; clasper as for genus; pollex relatively short, triangular with broad base, length 0.25 × valve width. Phallus length 4 × width. Vesica relatively large, similar to that of <italic><tp:taxon-name><tp:taxon-name-part taxon-name-part-type="genus" reg="Supralathosea">S.</tp:taxon-name-part><tp:taxon-name-part taxon-name-part-type="species" reg="solastella">solastella</tp:taxon-name-part></tp:taxon-name></italic> but slightly more massive. <bold><italic>Female genitalia</italic></bold>: Papilla analis as for genus, length 2 × width. A8 length 0.5 × width. Posterior apophysis 2.3 × A8; anterior apophysis 0.6 × posterior apophysis. Ostium bursae and ductus bursae as for genus, anterior segment as long as wide, 2 × A8, broad junction to corpus bursae angled 30°. Corpus bursae as for genus, width greater than length, with relatively long rightward extension.</p></tp:treatment-sec><tp:treatment-sec sec-type="distribution" id="SECID0EF2BG"><title>Distribution and biology.</title><p>This species is known from nearly 100 specimens collected by Lloyd Martin at his home north of Prescott, Arizona in the early 1970s, most of which are now at <named-content xmlns:xlink="http://www.w3.org/1999/xlink" content-type="dwc:institutional_code" xlink:title="Canadian National Collection of Insects, Arachnids, and Nematodes" xlink:href="http://grbio.org/institution/canadian-national-collection-insects-arachnids-and-nematodes" xlink:type="simple">CNC</named-content> and <named-content xmlns:xlink="http://www.w3.org/1999/xlink" content-type="dwc:institutional_code" xlink:title="Natural History Museum of Los Angeles County" xlink:href="http://grbio.org/institution/natural-history-museum-los-angeles-county" xlink:type="simple">LACM</named-content>. The habitat is dry ponderosa pine forest (J. D. Lafontaine pers. comm. 2018). All specimens were collected from late January to early May. This species might be more widespread in the Southwest United States but might elude detection due to its early flight period. The early stages of <italic><tp:taxon-name><tp:taxon-name-part taxon-name-part-type="genus" reg="Supralathosea">S.</tp:taxon-name-part><tp:taxon-name-part taxon-name-part-type="species" reg="yavapai">yavapai</tp:taxon-name-part></tp:taxon-name></italic> are unknown.</p></tp:treatment-sec><tp:treatment-sec sec-type="discussion" id="SECID0E52BG"><title>Discussion.</title><p>The dense vestiture of the moth is probably an adaptation to cold temperatures during its spring flight.</p></tp:treatment-sec><tp:treatment-sec><!--Section generated to contain objects referenced in tp:taxon-treatment.--><fig id="F1" position="float" orientation="portrait"><object-id xmlns:xlink="http://www.w3.org/1999/xlink" content-type="doi" xlink:type="simple">10.3897/zookeys.1228.141682.figures1-18</object-id><object-id xmlns:xlink="http://www.w3.org/1999/xlink" content-type="arpha" xlink:type="simple">29CA28FE-7C00-569A-8B56-4E907F17307F</object-id><label>Figures 1–18.</label><caption><p><italic><tp:taxon-name><tp:taxon-name-part taxon-name-part-type="genus" reg="Supralathosea">Supralathosea</tp:taxon-name-part></tp:taxon-name></italic>, <italic><tp:taxon-name><tp:taxon-name-part taxon-name-part-type="genus" reg="Infralathosea">Infralathosea</tp:taxon-name-part></tp:taxon-name></italic>, and <italic><tp:taxon-name><tp:taxon-name-part taxon-name-part-type="genus" reg="Eulathosea">Eulathosea</tp:taxon-name-part></tp:taxon-name></italic> adults <bold>1</bold><italic><tp:taxon-name><tp:taxon-name-part taxon-name-part-type="genus" reg="Supralathosea">Supralathosea</tp:taxon-name-part><tp:taxon-name-part taxon-name-part-type="species" reg="baboquivariensis">baboquivariensis</tp:taxon-name-part></tp:taxon-name></italic> male, USA, Arizona, Pima County <bold>2</bold><italic><tp:taxon-name><tp:taxon-name-part taxon-name-part-type="genus" reg="Supralathosea">S.</tp:taxon-name-part><tp:taxon-name-part taxon-name-part-type="species" reg="baboquivariensis">baboquivariensis</tp:taxon-name-part></tp:taxon-name></italic> female, USA, Arizona, Pima County <bold>3</bold><italic><tp:taxon-name><tp:taxon-name-part taxon-name-part-type="genus" reg="Supralathosea">S.</tp:taxon-name-part><tp:taxon-name-part taxon-name-part-type="species" reg="baboquivariensis">baboquivariensis</tp:taxon-name-part></tp:taxon-name></italic> male, USA, Arizona, Cochise County <bold>4</bold><italic><tp:taxon-name><tp:taxon-name-part taxon-name-part-type="genus" reg="Supralathosea">Supralathosea</tp:taxon-name-part><tp:taxon-name-part taxon-name-part-type="species" reg="solastella">solastella</tp:taxon-name-part></tp:taxon-name></italic> HT male, USA, Texas, Brewster County <bold>5</bold><italic><tp:taxon-name><tp:taxon-name-part taxon-name-part-type="genus" reg="Supralathosea">S.</tp:taxon-name-part><tp:taxon-name-part taxon-name-part-type="species" reg="solastella">solastella</tp:taxon-name-part></tp:taxon-name></italic> male, USA, Texas, Brewster County <bold>6</bold><italic><tp:taxon-name><tp:taxon-name-part taxon-name-part-type="genus" reg="Supralathosea">S.</tp:taxon-name-part><tp:taxon-name-part taxon-name-part-type="species" reg="solastella">solastella</tp:taxon-name-part></tp:taxon-name></italic> female, USA, Texas, Brewster County <bold>7</bold><italic><tp:taxon-name><tp:taxon-name-part taxon-name-part-type="genus" reg="Supralathosea">Supralathosea</tp:taxon-name-part><tp:taxon-name-part taxon-name-part-type="species" reg="solastella">solastella</tp:taxon-name-part></tp:taxon-name></italic> male, USA, Texas, Zapata County <bold>8</bold><italic><tp:taxon-name><tp:taxon-name-part taxon-name-part-type="genus" reg="Supralathosea">S.</tp:taxon-name-part><tp:taxon-name-part taxon-name-part-type="species" reg="solastella">solastella</tp:taxon-name-part></tp:taxon-name></italic> female, USA, Texas, Zapata County <bold>9</bold><italic><tp:taxon-name><tp:taxon-name-part taxon-name-part-type="genus" reg="Supralathosea">S.</tp:taxon-name-part><tp:taxon-name-part taxon-name-part-type="species" reg="solastella">solastella</tp:taxon-name-part></tp:taxon-name></italic>, USA, Texas, Zapata County <bold>10</bold><italic><tp:taxon-name><tp:taxon-name-part taxon-name-part-type="genus" reg="Supralathosea">Supralathosea</tp:taxon-name-part><tp:taxon-name-part taxon-name-part-type="species" reg="yavapai">yavapai</tp:taxon-name-part></tp:taxon-name></italic> USA, Arizona, Yavapai County <bold>11</bold><italic><tp:taxon-name><tp:taxon-name-part taxon-name-part-type="genus" reg="Supralathosea">S.</tp:taxon-name-part><tp:taxon-name-part taxon-name-part-type="species" reg="yavapai">yavapai</tp:taxon-name-part></tp:taxon-name></italic> USA, Arizona, Yavapai County <bold>12</bold><italic><tp:taxon-name><tp:taxon-name-part taxon-name-part-type="genus" reg="Supralathosea">S.</tp:taxon-name-part><tp:taxon-name-part taxon-name-part-type="species" reg="yavapai">yavapai</tp:taxon-name-part></tp:taxon-name></italic> USA, Arizona, Yavapai County <bold>13</bold><italic><tp:taxon-name><tp:taxon-name-part taxon-name-part-type="genus" reg="Infralathosea">Infralathosea</tp:taxon-name-part><tp:taxon-name-part taxon-name-part-type="species" reg="pronuba">pronuba</tp:taxon-name-part></tp:taxon-name></italic> male, USA, Arizona, Yavapai County <bold>14</bold><italic><tp:taxon-name><tp:taxon-name-part taxon-name-part-type="genus" reg="Infralathosea">I.</tp:taxon-name-part><tp:taxon-name-part taxon-name-part-type="species" reg="pronuba">pronuba</tp:taxon-name-part></tp:taxon-name></italic> female, USA, New Mexico, Lincoln County, <bold>15</bold><italic><tp:taxon-name><tp:taxon-name-part taxon-name-part-type="genus" reg="Infralathosea">Infralathosea</tp:taxon-name-part><tp:taxon-name-part taxon-name-part-type="species" reg="unicornis">unicornis</tp:taxon-name-part></tp:taxon-name></italic>, male, USA, Texas, Brewster County <bold>16</bold><italic><tp:taxon-name><tp:taxon-name-part taxon-name-part-type="genus" reg="Infralathosea">I.</tp:taxon-name-part><tp:taxon-name-part taxon-name-part-type="species" reg="unicornis">unicornis</tp:taxon-name-part></tp:taxon-name></italic>, female, USA, Texas, Brewster County <bold>17</bold><italic><tp:taxon-name><tp:taxon-name-part taxon-name-part-type="genus" reg="Eulathosea">Eulathosea</tp:taxon-name-part><tp:taxon-name-part taxon-name-part-type="species" reg="obtusa">obtusa</tp:taxon-name-part></tp:taxon-name></italic> male, USA, Arizona, Cochise County <bold>18</bold><italic><tp:taxon-name><tp:taxon-name-part taxon-name-part-type="genus" reg="Eulathosea">Eulathosea</tp:taxon-name-part><tp:taxon-name-part taxon-name-part-type="species" reg="obtusa">obtusa</tp:taxon-name-part></tp:taxon-name></italic> female, USA, Arizona, Yavapai County.</p></caption><graphic xmlns:xlink="http://www.w3.org/1999/xlink" xlink:href="zookeys-1228-197_article-141682__-g001.jpg" position="float" orientation="portrait" xlink:type="simple" id="oo_1257769.jpg"><uri content-type="original_file" xlink:type="simple">https://binary.pensoft.net/fig/1257769</uri></graphic></fig><fig id="F2" position="float" orientation="portrait"><object-id xmlns:xlink="http://www.w3.org/1999/xlink" content-type="doi" xlink:type="simple">10.3897/zookeys.1228.141682.figures19-22</object-id><object-id xmlns:xlink="http://www.w3.org/1999/xlink" content-type="arpha" xlink:type="simple">1A8274D4-5484-5FB0-9922-9A8E2DDACAE6</object-id><label>Figures 19–22.</label><caption><p><italic><tp:taxon-name><tp:taxon-name-part taxon-name-part-type="genus" reg="Supralathosea">Supralathosea</tp:taxon-name-part></tp:taxon-name></italic> male genitalia <bold>19</bold><italic><tp:taxon-name><tp:taxon-name-part taxon-name-part-type="genus" reg="Supralathosea">Supralathosea</tp:taxon-name-part><tp:taxon-name-part taxon-name-part-type="species" reg="baboquivariensis">baboquivariensis</tp:taxon-name-part></tp:taxon-name></italic><bold>20</bold><italic><tp:taxon-name><tp:taxon-name-part taxon-name-part-type="genus" reg="Supralathosea">S.</tp:taxon-name-part><tp:taxon-name-part taxon-name-part-type="species" reg="solastella">solastella</tp:taxon-name-part></tp:taxon-name></italic> (Brewster County, Texas) <bold>21</bold><italic><tp:taxon-name><tp:taxon-name-part taxon-name-part-type="genus" reg="Supralathosea">S.</tp:taxon-name-part><tp:taxon-name-part taxon-name-part-type="species" reg="solastella">solastella</tp:taxon-name-part></tp:taxon-name></italic> (Zapata County, Texas) <bold>22</bold><italic><tp:taxon-name><tp:taxon-name-part taxon-name-part-type="genus" reg="Supralathosea">S.</tp:taxon-name-part><tp:taxon-name-part taxon-name-part-type="species" reg="yavapai">yavapai</tp:taxon-name-part></tp:taxon-name></italic>.</p></caption><graphic xmlns:xlink="http://www.w3.org/1999/xlink" xlink:href="zookeys-1228-197_article-141682__-g002.jpg" position="float" orientation="portrait" xlink:type="simple" id="oo_1257770.jpg"><uri content-type="original_file" xlink:type="simple">https://binary.pensoft.net/fig/1257770</uri></graphic></fig><fig id="F4" position="float" orientation="portrait"><object-id xmlns:xlink="http://www.w3.org/1999/xlink" content-type="doi" xlink:type="simple">10.3897/zookeys.1228.141682.figures26-29</object-id><object-id xmlns:xlink="http://www.w3.org/1999/xlink" content-type="arpha" xlink:type="simple">EE7AD242-9A94-599F-B899-A691480266EB</object-id><label>Figures 26–29.</label><caption><p><italic><tp:taxon-name><tp:taxon-name-part taxon-name-part-type="genus" reg="Supralathosea">Supralathosea</tp:taxon-name-part></tp:taxon-name></italic> female genitalia <bold>26</bold><italic><tp:taxon-name><tp:taxon-name-part taxon-name-part-type="genus" reg="Supralathosea">Supralathosea</tp:taxon-name-part><tp:taxon-name-part taxon-name-part-type="species" reg="baboquivariensis">baboquivariensis</tp:taxon-name-part></tp:taxon-name></italic><bold>27</bold><italic><tp:taxon-name><tp:taxon-name-part taxon-name-part-type="genus" reg="Supralathosea">S.</tp:taxon-name-part><tp:taxon-name-part taxon-name-part-type="species" reg="solastella">solastella</tp:taxon-name-part></tp:taxon-name></italic> (Brewster County, Texas) <bold>28</bold><italic><tp:taxon-name><tp:taxon-name-part taxon-name-part-type="genus" reg="Supralathosea">S.</tp:taxon-name-part><tp:taxon-name-part taxon-name-part-type="species" reg="solastella">solastella</tp:taxon-name-part></tp:taxon-name></italic> (Zapata County, Texas) <bold>29</bold><italic><tp:taxon-name><tp:taxon-name-part taxon-name-part-type="genus" reg="Supralathosea">S.</tp:taxon-name-part><tp:taxon-name-part taxon-name-part-type="species" reg="yavapai">yavapai</tp:taxon-name-part></tp:taxon-name></italic>.</p></caption><graphic xmlns:xlink="http://www.w3.org/1999/xlink" xlink:href="zookeys-1228-197_article-141682__-g004.jpg" position="float" orientation="portrait" xlink:type="simple" id="oo_1257772.jpg"><uri content-type="original_file" xlink:type="simple">https://binary.pensoft.net/fig/1257772</uri></graphic></fig><fig id="F6" position="float" orientation="portrait"><object-id xmlns:xlink="http://www.w3.org/1999/xlink" content-type="doi" xlink:type="simple">10.3897/zookeys.1228.141682.figure33</object-id><object-id xmlns:xlink="http://www.w3.org/1999/xlink" content-type="arpha" xlink:type="simple">AE1FE744-A2E5-57D6-91C3-F57CEA622718</object-id><label>Figure 33.</label><caption><p>Distribution map of <italic><tp:taxon-name><tp:taxon-name-part taxon-name-part-type="genus" reg="Supralathosea">Supralathosea</tp:taxon-name-part></tp:taxon-name></italic> species. <italic><tp:taxon-name><tp:taxon-name-part taxon-name-part-type="genus" reg="Supralathosea">Supralathosea</tp:taxon-name-part><tp:taxon-name-part taxon-name-part-type="species" reg="baboquivariensis">baboquivariensis</tp:taxon-name-part></tp:taxon-name></italic> (blue), <italic><tp:taxon-name><tp:taxon-name-part taxon-name-part-type="genus" reg="Supralathosea">Supralathosea</tp:taxon-name-part><tp:taxon-name-part taxon-name-part-type="species" reg="solastella">solastella</tp:taxon-name-part></tp:taxon-name></italic> (yellow), and <italic><tp:taxon-name><tp:taxon-name-part taxon-name-part-type="genus" reg="Supralathosea">Supralathosea</tp:taxon-name-part><tp:taxon-name-part taxon-name-part-type="species" reg="yavapai">yavapai</tp:taxon-name-part></tp:taxon-name></italic> (red). Circles = examined specimens. Squares = iNaturalist records.</p></caption><graphic xmlns:xlink="http://www.w3.org/1999/xlink" xlink:href="zookeys-1228-197_article-141682__-g006.jpg" position="float" orientation="portrait" xlink:type="simple" id="oo_1257774.jpg"><uri content-type="original_file" xlink:type="simple">https://binary.pensoft.net/fig/1257774</uri></graphic></fig><fig id="F8" position="float" orientation="portrait"><object-id xmlns:xlink="http://www.w3.org/1999/xlink" content-type="doi" xlink:type="simple">10.3897/zookeys.1228.141682.figure35</object-id><object-id xmlns:xlink="http://www.w3.org/1999/xlink" content-type="arpha" xlink:type="simple">1608ECED-A5D8-5AF6-814E-2084EA41FED9</object-id><label>Figure 35.</label><caption><p>Maximum-likelihood tree inferred with RAxML based on five nuclear genes and <abbrev xmlns:xlink="http://www.w3.org/1999/xlink" xlink:title="c oxidase subunit 1" id="ABBRID0E2KBG" xlink:type="simple">CO1</abbrev> of <italic><tp:taxon-name><tp:taxon-name-part taxon-name-part-type="genus" reg="Supralathosea">Supralathosea</tp:taxon-name-part></tp:taxon-name></italic>, <italic><tp:taxon-name><tp:taxon-name-part taxon-name-part-type="genus" reg="Infralathosea">Infralathosea</tp:taxon-name-part></tp:taxon-name></italic>, <italic><tp:taxon-name><tp:taxon-name-part taxon-name-part-type="genus" reg="Eulathosea">Eulathosea</tp:taxon-name-part></tp:taxon-name></italic>, selected <tp:taxon-name><tp:taxon-name-part taxon-name-part-type="subfamily">Oncocnemidinae</tp:taxon-name-part></tp:taxon-name> genera, and outgroups in other noctuid subfamilies (<tp:taxon-name><tp:taxon-name-part taxon-name-part-type="subfamily">Plusiinae</tp:taxon-name-part></tp:taxon-name>, <tp:taxon-name><tp:taxon-name-part taxon-name-part-type="subfamily">Acontiinae</tp:taxon-name-part></tp:taxon-name>, and <tp:taxon-name><tp:taxon-name-part taxon-name-part-type="subfamily">Cuculliinae</tp:taxon-name-part></tp:taxon-name>). Bootstrap values are shown over nodes. Tip labels for <italic><tp:taxon-name><tp:taxon-name-part taxon-name-part-type="genus" reg="Supralathosea">Supralathosea</tp:taxon-name-part></tp:taxon-name></italic>, <italic><tp:taxon-name><tp:taxon-name-part taxon-name-part-type="genus" reg="Infralathosea">Infralathosea</tp:taxon-name-part></tp:taxon-name></italic>, and <italic><tp:taxon-name><tp:taxon-name-part taxon-name-part-type="genus" reg="Eulathosea">Eulathosea</tp:taxon-name-part></tp:taxon-name></italic> provide additional identifying information in order to link specimens to full collection details.</p></caption><graphic xmlns:xlink="http://www.w3.org/1999/xlink" xlink:href="zookeys-1228-197_article-141682__-g008.jpg" position="float" orientation="portrait" xlink:type="simple" id="oo_1257776.jpg"><uri content-type="original_file" xlink:type="simple">https://binary.pensoft.net/fig/1257776</uri></graphic></fig></tp:treatment-sec></tp:taxon-treatment>
