# Supplementary material for: ﻿Revision of the North American genus Supralathosea Barnes & Benjamin (Lepidoptera, Noctuidae, Oncocnemidinae) with description of two genera and three species
Source: Zookeys. 2025 Feb 21;1228:197–223. doi: 10.3897/zookeys.1228.141682 (PMC11871519; doi:10.3897/zookeys.1228.141682)
Supplement: XML Treatment for Infralathosea [file zookeys.1228.141682-treatment5.xml]

<!DOCTYPE tp:taxon-treatment
  PUBLIC "-//TaxonX//DTD Taxonomic Treatment Publishing DTD v0 20100105//EN" "tax-treatment-NSO.dtd">
<tp:taxon-treatment xmlns:tp="http://www.plazi.org/taxpub"><tp:treatment-meta><kwd-group><label>Taxon classification</label><kwd>
                <named-content content-type="kingdom">Animalia</named-content>
              </kwd><kwd>
                <named-content content-type="order">Lepidoptera</named-content>
              </kwd><kwd>
                <named-content content-type="family">Noctuidae</named-content>
              </kwd></kwd-group><mixed-citation publication-type="journal"><person-group><name><surname>Crabo</surname><given-names>Lars G.</given-names></name><name><surname>Keegan</surname><given-names>Kevin</given-names></name></person-group><article-title>﻿Revision of the North American genus <italic><tp:taxon-name><tp:taxon-name-part taxon-name-part-type="genus" reg="Supralathosea">Supralathosea</tp:taxon-name-part></tp:taxon-name></italic> Barnes &amp; Benjamin (<tp:taxon-name><tp:taxon-name-part taxon-name-part-type="order">Lepidoptera</tp:taxon-name-part></tp:taxon-name>, <tp:taxon-name><tp:taxon-name-part taxon-name-part-type="family">Noctuidae</tp:taxon-name-part></tp:taxon-name>, <tp:taxon-name><tp:taxon-name-part taxon-name-part-type="subfamily">Oncocnemidinae</tp:taxon-name-part></tp:taxon-name>) with description of two genera and three species</article-title><source>Zookeys</source><day>21</day><month>02</month><year>2025</year><volume>1228</volume><fpage>197</fpage><lpage>223</lpage><pub-id pub-id-type="doi">10.3897/zookeys.1228.141682</pub-id></mixed-citation></tp:treatment-meta><tp:nomenclature><label>﻿Genus</label><tp:taxon-name>
              <object-id xmlns:xlink="http://www.w3.org/1999/xlink" content-type="arpha" xlink:type="simple">BD68776A-A84A-5D57-A174-FDF01E026A0A</object-id>
              <tp:taxon-name-part taxon-name-part-type="genus" reg="Infralathosea">Infralathosea</tp:taxon-name-part>
              <object-id xmlns:xlink="http://www.w3.org/1999/xlink" content-type="zoobank" xlink:type="simple">https://zoobank.org/7DD5A023-E8DE-4CAE-A3BE-EBDBDA5C0D60</object-id>
            </tp:taxon-name><tp:taxon-status xmlns:xlink="http://www.w3.org/1999/xlink" xlink:type="simple">gen. nov.</tp:taxon-status></tp:nomenclature><tp:treatment-sec sec-type="type species" id="SECID0EH4BG"><title>Type species.</title><p><italic><tp:taxon-name><tp:taxon-name-part taxon-name-part-type="genus" reg="Catabena">Catabena</tp:taxon-name-part><tp:taxon-name-part taxon-name-part-type="species" reg="pronuba">pronuba</tp:taxon-name-part></tp:taxon-name></italic> Barnes &amp; McDunnough, 1916.</p></tp:treatment-sec><tp:treatment-sec sec-type="Gender" id="SECID0EY4BG"><title>Gender.</title><p>Feminine.</p></tp:treatment-sec><tp:treatment-sec sec-type="etymology" id="SECID0E44BG"><title>Etymology.</title><p>The name is derived from the Latin prefix <italic>infra</italic> meaning below, and <italic><tp:taxon-name><tp:taxon-name-part taxon-name-part-type="genus" reg="Lathosea">Lathosea</tp:taxon-name-part></tp:taxon-name></italic>, the genus included in the name <italic><tp:taxon-name><tp:taxon-name-part taxon-name-part-type="genus" reg="Supralathosea">Supralathosea</tp:taxon-name-part></tp:taxon-name></italic>. <italic><tp:taxon-name><tp:taxon-name-part taxon-name-part-type="genus" reg="Lathosea">Lathosea</tp:taxon-name-part></tp:taxon-name></italic> is a junior subjective synonym of <italic><tp:taxon-name><tp:taxon-name-part taxon-name-part-type="genus" reg="Cucullia">Cucullia</tp:taxon-name-part></tp:taxon-name></italic> Schrank (<tp:taxon-name><tp:taxon-name-part taxon-name-part-type="family">Noctuidae</tp:taxon-name-part></tp:taxon-name>, <tp:taxon-name><tp:taxon-name-part taxon-name-part-type="subfamily">Cuculliinae</tp:taxon-name-part></tp:taxon-name>).</p></tp:treatment-sec><tp:treatment-sec sec-type="diagnosis" id="SECID0EL6BG"><title>Diagnosis.</title><p><italic><tp:taxon-name><tp:taxon-name-part taxon-name-part-type="genus" reg="Infralathosea">Infralathosea</tp:taxon-name-part></tp:taxon-name></italic> adults are relatively small noctuid moths, forewing lengths 12.0–14.5 mm, with streaky pale gray forewings. The antemedial and postmedial lines are fused in the anterior and posterior medial area, forming thin black arcs based on the costa and posterior margin. The anterior arc is strongest and is diagnostic. Other markings include a thin basal dash, subterminal intervenal black lines, and indistinct darker gray patches on the costa (especially at the medial line origin), apex, and trailing margin. The orbicular and reniform spots are reduced to small pale patches. The hindwings are nearly pure white, except gray in the female of one species. The antennae of both sexes are thin, beaded in males.</p><p><italic><tp:taxon-name><tp:taxon-name-part taxon-name-part-type="genus" reg="Infralathosea">Infralathosea</tp:taxon-name-part></tp:taxon-name></italic> species resemble <italic><tp:taxon-name><tp:taxon-name-part taxon-name-part-type="genus" reg="Catabena">Catabena</tp:taxon-name-part></tp:taxon-name></italic> Walker and <italic><tp:taxon-name><tp:taxon-name-part taxon-name-part-type="genus" reg="Catabenoides">Catabenoides</tp:taxon-name-part></tp:taxon-name></italic> Poole species (both <tp:taxon-name><tp:taxon-name-part taxon-name-part-type="family">Noctuidae</tp:taxon-name-part></tp:taxon-name>, <tp:taxon-name><tp:taxon-name-part taxon-name-part-type="subfamily">Oncocnemidinae</tp:taxon-name-part></tp:taxon-name>). <italic><tp:taxon-name><tp:taxon-name-part taxon-name-part-type="genus" reg="Infralathosea">Infralathosea</tp:taxon-name-part></tp:taxon-name></italic> species have the forewing lines fused into arcs; lines absent or typically noctuiform in <italic><tp:taxon-name><tp:taxon-name-part taxon-name-part-type="genus" reg="Catabena">Catabena</tp:taxon-name-part></tp:taxon-name></italic> and <italic><tp:taxon-name><tp:taxon-name-part taxon-name-part-type="genus" reg="Catabenoides">Catabenoides</tp:taxon-name-part></tp:taxon-name></italic>, extending from the costa to the posterior margin when visible.</p><p>Males of <italic><tp:taxon-name><tp:taxon-name-part taxon-name-part-type="genus" reg="Infralathosea">Infralathosea</tp:taxon-name-part></tp:taxon-name></italic> have a cylindrical arced uncus, lacking a focal bend like those of <italic><tp:taxon-name><tp:taxon-name-part taxon-name-part-type="genus" reg="Supralathosea">Supralathosea</tp:taxon-name-part></tp:taxon-name></italic> and <italic><tp:taxon-name><tp:taxon-name-part taxon-name-part-type="genus" reg="Eulathosea">Eulathosea</tp:taxon-name-part></tp:taxon-name></italic>. The valves are simple, strap-like with a weak sacculus, thin curved thorn-like ampulla, and bluntly pointed apex lacking an expanded cucullus, pollex, or corona. Patches of short cornuti on the tubular vesica are arranged in patches on subbasal and medial bulges, with a stout subapical cornutus in one species. Females have a long conical papilla analis. The distal abdominal intersegmental membranes and apophyses are long and the ovipositors protrude from the distal abdomen in situ. The ductus bursae is tubular, membranous except for sclerotized postvaginal plates, and the corpus bursae is elongate, slightly asymmetric with the ductus seminalis joined to the posterior end. <italic><tp:taxon-name><tp:taxon-name-part taxon-name-part-type="genus" reg="Infralathosea">Infralathosea</tp:taxon-name-part></tp:taxon-name></italic> females differ from <italic><tp:taxon-name><tp:taxon-name-part taxon-name-part-type="genus" reg="Supralathosea">Supralathosea</tp:taxon-name-part></tp:taxon-name></italic> and <italic><tp:taxon-name><tp:taxon-name-part taxon-name-part-type="genus" reg="Eulathosea">Eulathosea</tp:taxon-name-part></tp:taxon-name></italic> females in many respects, including the elongate posterior abdominal structures; those of both other genera have nonprotruding pad-like papillae, short intersegmental membranes, and short apophyses.</p></tp:treatment-sec><tp:treatment-sec sec-type="description" id="SECID0E2CAI"><title>Description.</title><p><bold>Adults. <italic>Head</italic></bold> – Male antenna bead-like, setose ventrally; female antenna filiform, setae sparse. Scape medium length. Labial palpus as in <italic><tp:taxon-name><tp:taxon-name-part taxon-name-part-type="genus" reg="Supralathosea">Supralathosea</tp:taxon-name-part></tp:taxon-name></italic>, white and gray. Frons convex, scales white with dorsal transverse black line. Head scales white, gray, and white-tipped gray. Haustellum present. <bold><italic>Thorax</italic></bold> – Scales dimorphic, long narrow flattened or hair-like; white, gray, or white-tipped gray; forming slight hoary medium gray crest; venter pale gray. <bold><italic>Wings</italic></bold>: Forewing length 12.0–14.5 mm (males), 13.5–14.5 mm (females), apex blunt; scales strap-like white, gray, and black, appearing slightly streaky pale gray; lines black, thin, indistinct except on costa, anterior segments of antemedial and postmedial lines fused posterior to Cu and posterior segments fused near posterior margin, forming anterior and posterior arcs; orbicular spot small pale with central dark line; reniform spot a pale smudge or absent; claviform spot absent. Male hindwing ground color pure white; thin band of off-white scales along dorsal anterior margin towards apex; Female hindwing ground color either white with scattered gray scales near margin and on veins in some individuals (1 species) or medium gray (1 species). <bold><italic>Legs</italic></bold>: Lacking spines or claws; scales dark gray and white; tarsi dark gray with distal white rings; ventral tarsal segments except distal segment with three regular rows of uniform spiniform setae. <bold><italic>Abdomen</italic></bold> – Lacking dorsal A1 transverse channel, brush organs, and coremata. Scales mostly flat, fewer hair-like, medium gray. <bold><italic>Male genitalia</italic></bold>: Uncus thin, arced. Juxta shield-shaped, ventral margin broadly V-shaped. Valve simple, strap-like, length 3.5 × width; apex pointed bluntly, lacking corona or pollex; sacculus length 0.4 × valve length, width 0.5 × valve width, dorsum straight or weakly convex; clasper base a sclerotized rod at ventral margin distal to sacculus, ampulla thorn-like, base directed 45° dorsad from origin at valve distal 1/3, distal segment directed dorsad and slightly mesially beyond 90° bend. Phallus tubular, length 4 × width. Vesica length 1 × phallus length, diameter 0.4–0.5 × length, nearly straight beyond basal 90° bend; proximal vesica with broad-based dorsal bulge; bulge and adjacent posterior vesica surface covered by multiple porrect spine-like cornuti, much less massive than those of <italic><tp:taxon-name><tp:taxon-name-part taxon-name-part-type="genus" reg="Supralathosea">Supralathosea</tp:taxon-name-part></tp:taxon-name></italic>; mid vesica with broad posterior bulge or diverticulum covered by loose cluster of shorter thinner cornuti; single stout apical cornutus (1 species). <bold><italic>Female genitalia</italic></bold>: Segment A7 unmodified. Segment A8 elongate, width 0.6–0.7 × length, sparse short setae densest at posterior margin. Papilla analis 0.6–0.7 × A8, width 0.3–0.4 × length, mediolaterally compressed, apex pointed bluntly; sparse long hair-like setae at base and multiple short thin setae on distal third; membrane to A8 long, 1.8 × A8. Posterior apophysis 2.5–3.0 × A8; anterior apophysis 0.65–0.7 × posterior apophysis. Ostium bursae shallow, quadrate, membranous. Ductus bursae tubular, slightly expanded mesially in 1 species, length 2 × A8, weakly sclerotized except for strong quadrate ventral and dorsal postvaginal plates on posterior 1/5 to 1/3, joined broadly to left posterolateral corpus bursae. Corpus bursae membranous, lacking signa, length 2.3–2.6 × A8 and width 0.33–0.5 × length, elongate, ovoid, ductus seminalis at medial posterior end.</p></tp:treatment-sec><tp:treatment-sec sec-type="Higher classification" id="SECID0EFEAI"><title>Higher classification.</title><p><italic><tp:taxon-name><tp:taxon-name-part taxon-name-part-type="genus" reg="Infralathosea">Infralathosea</tp:taxon-name-part></tp:taxon-name></italic> is assigned to <tp:taxon-name><tp:taxon-name-part taxon-name-part-type="subfamily">Oncocnemidinae</tp:taxon-name-part></tp:taxon-name> (<xref ref-type="bibr" rid="B11">Keegan et al. 2021</xref>). The male genitalia, including the simple valve with thorn-like ampulla and tubular vesica with patches of cornuti, are typical of the subfamily.</p><p><bold>Distribution and biology</bold>: Like <italic><tp:taxon-name><tp:taxon-name-part taxon-name-part-type="genus" reg="Supralathosea">Supralathosea</tp:taxon-name-part></tp:taxon-name></italic>, this genus has a limited distribution in the American Southwest, occurring in central Arizona, New Mexico, and west Texas. At least one of the species probably occurs in adjacent northern Mexico. Adults of <italic><tp:taxon-name><tp:taxon-name-part taxon-name-part-type="genus" reg="Infralathosea">Infralathosea</tp:taxon-name-part></tp:taxon-name></italic> fly during much of the year except in the winter, with most records from spring and fall. The early stages are unknown. The papilla analis shape and long eversible ovipositor suggest that the eggs might be inserted into its hostplant, and as such the larva may be an internal feeder for at least a portion of its larval stage.</p></tp:treatment-sec><tp:treatment-sec sec-type="discussion" id="SECID0ENFAI"><title>Discussion.</title><p>This genus includes two allopatric species, <italic><tp:taxon-name><tp:taxon-name-part taxon-name-part-type="genus" reg="Infralathosea">Infralathosea</tp:taxon-name-part><tp:taxon-name-part taxon-name-part-type="species" reg="pronuba">pronuba</tp:taxon-name-part></tp:taxon-name></italic> comb. nov. from central Arizona and New Mexico and <italic><tp:taxon-name><tp:taxon-name-part taxon-name-part-type="genus" reg="Infralathosea">Infralathosea</tp:taxon-name-part><tp:taxon-name-part taxon-name-part-type="species" reg="unicornis">unicornis</tp:taxon-name-part></tp:taxon-name></italic> sp. nov. from west Texas. The males are indistinguishable without dissection or barcoding, while females are best distinguished by superficial appearance. As discussed above under <italic><tp:taxon-name><tp:taxon-name-part taxon-name-part-type="genus" reg="Supralathosea">Supralathosea</tp:taxon-name-part></tp:taxon-name></italic>, <italic><tp:taxon-name><tp:taxon-name-part taxon-name-part-type="genus" reg="Infralathosea">Infralathosea</tp:taxon-name-part></tp:taxon-name></italic> species lack an A1 transverse channel. <italic><tp:taxon-name><tp:taxon-name-part taxon-name-part-type="genus" reg="Catabena">Catabena</tp:taxon-name-part><tp:taxon-name-part taxon-name-part-type="species" reg="pronuba">pronuba</tp:taxon-name-part></tp:taxon-name></italic> was associated with <italic><tp:taxon-name><tp:taxon-name-part taxon-name-part-type="genus" reg="Supralathosea">Supralathosea</tp:taxon-name-part></tp:taxon-name></italic> by <xref ref-type="bibr" rid="B23">Troubridge (2008)</xref> based on the absence of this character.</p></tp:treatment-sec><ref-list><ref id="B11"><mixed-citation xmlns:xlink="http://www.w3.org/1999/xlink" xlink:type="simple"><person-group><name name-style="western"><surname>Keegan</surname><given-names>KL</given-names></name><name name-style="western"><surname>Rota</surname><given-names>J</given-names></name><name name-style="western"><surname>Zahiri</surname><given-names>R</given-names></name><name name-style="western"><surname>Zilli</surname><given-names>A</given-names></name><name name-style="western"><surname>Wahlberg</surname><given-names>N</given-names></name><name name-style="western"><surname>Schmidt</surname><given-names>BC</given-names></name><name name-style="western"><surname>Lafontaine</surname><given-names>JD</given-names></name><name name-style="western"><surname>Goldstein</surname><given-names>PZ</given-names></name><name name-style="western"><surname>Wagner</surname><given-names>DL</given-names></name></person-group> (<year>2021</year>) <article-title>Toward a stable global <tp:taxon-name><tp:taxon-name-part taxon-name-part-type="family">Noctuidae</tp:taxon-name-part></tp:taxon-name> (<tp:taxon-name><tp:taxon-name-part taxon-name-part-type="order">Lepidoptera</tp:taxon-name-part></tp:taxon-name>) taxonomy.</article-title><source>Insect Systematics and Diversity</source><volume>5</volume>: <fpage>1</fpage>–<lpage>24</lpage>. <ext-link xlink:href="10.1093/isd/ixab005" ext-link-type="doi" xlink:type="simple">https://doi.org/10.1093/isd/ixab005</ext-link></mixed-citation></ref><ref id="B23"><mixed-citation xmlns:xlink="http://www.w3.org/1999/xlink" xlink:type="simple"><person-group><name name-style="western"><surname>Troubridge</surname><given-names>JT</given-names></name></person-group> (<year>2008</year>) <article-title>A generic realignment of <tp:taxon-name><tp:taxon-name-part taxon-name-part-type="tribe">Oncocnemidini</tp:taxon-name-part></tp:taxon-name> sensu Hodges (1983) (<tp:taxon-name><tp:taxon-name-part taxon-name-part-type="order">Lepidoptera</tp:taxon-name-part></tp:taxon-name>: <tp:taxon-name><tp:taxon-name-part taxon-name-part-type="family">Noctuidae</tp:taxon-name-part></tp:taxon-name>: <tp:taxon-name><tp:taxon-name-part taxon-name-part-type="subfamily">Oncocnemidinae</tp:taxon-name-part></tp:taxon-name>), with description of a new genus and 50 new species.</article-title><source>Zootaxa</source><volume>1903</volume>: <fpage>1</fpage>–<lpage>95</lpage>. <ext-link xlink:href="10.11646/zootaxa.1903.1.1" ext-link-type="doi" xlink:type="simple">https://doi.org/10.11646/zootaxa.1903.1.1</ext-link></mixed-citation></ref></ref-list></tp:taxon-treatment>
