# Supplementary material for: ﻿Revision of the North American genus Supralathosea Barnes & Benjamin (Lepidoptera, Noctuidae, Oncocnemidinae) with description of two genera and three species
Source: Zookeys. 2025 Feb 21;1228:197–223. doi: 10.3897/zookeys.1228.141682 (PMC11871519; doi:10.3897/zookeys.1228.141682)
Supplement: XML Treatment for Infralathosea unicornis [file zookeys.1228.141682-treatment7.xml]

<!DOCTYPE tp:taxon-treatment
  PUBLIC "-//TaxonX//DTD Taxonomic Treatment Publishing DTD v0 20100105//EN" "tax-treatment-NSO.dtd">
<tp:taxon-treatment xmlns:tp="http://www.plazi.org/taxpub"><tp:treatment-meta><kwd-group><label>Taxon classification</label><kwd>
                <named-content content-type="kingdom">Animalia</named-content>
              </kwd><kwd>
                <named-content content-type="order">Lepidoptera</named-content>
              </kwd><kwd>
                <named-content content-type="family">Noctuidae</named-content>
              </kwd></kwd-group><mixed-citation publication-type="journal"><person-group><name><surname>Crabo</surname><given-names>Lars G.</given-names></name><name><surname>Keegan</surname><given-names>Kevin</given-names></name></person-group><article-title>﻿Revision of the North American genus <italic><tp:taxon-name><tp:taxon-name-part taxon-name-part-type="genus" reg="Supralathosea">Supralathosea</tp:taxon-name-part></tp:taxon-name></italic> Barnes &amp; Benjamin (<tp:taxon-name><tp:taxon-name-part taxon-name-part-type="order">Lepidoptera</tp:taxon-name-part></tp:taxon-name>, <tp:taxon-name><tp:taxon-name-part taxon-name-part-type="family">Noctuidae</tp:taxon-name-part></tp:taxon-name>, <tp:taxon-name><tp:taxon-name-part taxon-name-part-type="subfamily">Oncocnemidinae</tp:taxon-name-part></tp:taxon-name>) with description of two genera and three species</article-title><source>Zookeys</source><day>21</day><month>02</month><year>2025</year><volume>1228</volume><fpage>197</fpage><lpage>223</lpage><pub-id pub-id-type="doi">10.3897/zookeys.1228.141682</pub-id></mixed-citation></tp:treatment-meta><tp:nomenclature><label>﻿</label><tp:taxon-name>
              <object-id xmlns:xlink="http://www.w3.org/1999/xlink" content-type="arpha" xlink:type="simple">6B2CC2E0-69EA-5EDD-AD02-59806016945F</object-id>
              <tp:taxon-name-part taxon-name-part-type="genus" reg="Infralathosea">Infralathosea</tp:taxon-name-part>
              <tp:taxon-name-part taxon-name-part-type="species" reg="unicornis">unicornis</tp:taxon-name-part>
              <object-id xmlns:xlink="http://www.w3.org/1999/xlink" content-type="zoobank" xlink:type="simple">https://zoobank.org/AC2731C6-182D-4963-B206-42764A7BDE95</object-id>
            </tp:taxon-name><tp:taxon-status xmlns:xlink="http://www.w3.org/1999/xlink" xlink:type="simple">sp. nov.</tp:taxon-status><xref ref-type="fig" rid="F1">Figs 15</xref><xref ref-type="fig" rid="F1">, 16</xref><xref ref-type="fig" rid="F3">, 24</xref><xref ref-type="fig" rid="F5">, 31</xref><xref ref-type="fig" rid="F7">, 34 (Map)</xref></tp:nomenclature><tp:treatment-sec sec-type="type material" id="SECID0EESAI"><title>Type material.</title><p><bold><italic>Holotype</italic>, female.</bold> [<bold>USA</bold>]: <bold>Texas</bold>: [Brewster County]: Big Bend N[ational] P[ark], Chihuahuan Desert near Nugent M[oun]t[ai]n, 1 X [19]67, A. &amp; M. E. Blanchard. <named-content xmlns:xlink="http://www.w3.org/1999/xlink" content-type="dwc:institutional_code" xlink:title="National Museum of Natural History, Washington" xlink:href="http://grbio.org/institution/smithsonian-institution-national-museum-natural-history" xlink:type="simple">NMNH</named-content>. <bold><italic>Paratypes</italic></bold>, 112 males, 49 females. <bold>USA: Texas</bold>: Brewster County: Big Bend N[ational] P[ark], Chihuahuan Desert near Nugent M[oun]t[ai]n., A. &amp; M. E. Blanchard, 1 X [19]67 (2 males); 8 X [19]69 (1 female); Big Bend Nat[ional] Park, Dugout Wells, A. &amp; M. E. Blanchard, 28 IX [19]65 (3 males, 5 females); 28 IX [19]65 / Genitalia slide by RWP [female] USNM 45299 (1 female); 3 X [19]66 (1 female); 30 III [19]71 (1 male); Big Bend National Park, Glenn Springs R[oa]d, near Nugent M[oun]t[ai]n., Leg. E. C. Knudson, 28 IX [19]81 (1 male); Big Bend Nat[ional] Park, Gov[ernment] Spring, A. &amp; M. E. Blanchard, 29 IX [19]65 (7 males, 4 females); 29 IX [19]65 / [male] genitalia on slide A. B. 202 (1 male); 29 IX [19]65 / Genitalia slide by R. F. USNM 42,598 (1 female); 4 X [19]67 (1 male); 27 III [19]71 (2 males); Big Bend Nat[ional] Park, near Nugent M[oun]t[ai]n, leg. E. C. Knudson, 13 IX [19]82 (1 male); Big Bend Nat[ional] Park, Oak Spring, A. &amp; M. E. Blanchard, 2 IV [19]65 (1 male); 6 X [19]65 (1 female); Big Bend Nat[ional] Park, K-Bar Res[earch] Sta[tion], A. &amp; M. E. Blanchard, 23 III [19]71 (2 males, 1 female); 23 IX [19]71 (1 female); 25 IX [19]71 (1 female); Terlingua Ranch, 29.43–[29].47° -103.38–[103].41°, 1090–1135 m, 9 IV 2016, L. G. Crabo/B. C. Schmidt / Genitalia slide # 17800 [male] (1 male); Terlingua Ranch, guest cabin, 29.452° -103.393°, 1135 m, 9 IV 2016, UV lt., C. Schmidt, J. Dombroskie, L. Crabo <ext-link xmlns:xlink="http://www.w3.org/1999/xlink" xlink:href="http://hol.osu.edu/spmInfo.html?id=CNC535745" ext-link-type="uri" xlink:type="simple">CNC535745</ext-link> (1 male); Terlingua Ranch, Church Rd., <named-content xmlns:xlink="http://www.w3.org/1999/xlink" content-type="dwc:verbatimCoordinates" xlink:type="simple"><named-content content-type="geo-json" specific-use="{&#34;type&#34;:&#34;Point&#34;,&#34;coordinates&#34;:[-103.386000,29.442000]}" id="NCID0EETAI" xlink:type="simple">29.442° -103.386°</named-content></named-content>, 1092 m, 9 IV 2016, C. Schmidt/J. Dombroskie/L. Crabo / Database # CNCLEP 535915 / Barcodes of Life Project, Leg removed, DNA extracted (1 male); Terlingua Ranch Lodge, <named-content xmlns:xlink="http://www.w3.org/1999/xlink" content-type="dwc:verbatimCoordinates" xlink:type="simple"><named-content content-type="geo-json" specific-use="{&#34;type&#34;:&#34;Point&#34;,&#34;coordinates&#34;:[-103.388000,29.453000]}" id="NCID0EMTAI" xlink:type="simple">29.453° -103.388°</named-content></named-content>, 18 IX 2019, Limestone outcrop, C. Jaeger / CNCLEP numbers: 00232026–00232028, 00272842–0027845, 00272847, 00272848, 00272850–0027853, 00272885, 00272894, 00272895, 00272906, 00272907, 00272909, 00272912, 00272914, 00272915, 00272920, 00272929, 00272930, 00272958, 00272982, 00272988, 00272990, 00273064–00273067, 00273069, 00273070, 00273072–00273075, 00273742, 00273744–00273746, 00273784–0273786 (46 males); numbers: 00232025, 00272908, 00272910, 00272911, 00272927, 00272976, 00272980, 00272986, 00273062, 00273063, 00273068, 00273071, 273723, 00273726, 00273747, 00273748, 00273771, 00273787, 00272846, 00272849, 00272854, 00272855, 00272856 (23 females); Terlingua Ranch Lodge, Whitehouse Mtn saddle, <named-content xmlns:xlink="http://www.w3.org/1999/xlink" content-type="dwc:verbatimCoordinates" xlink:type="simple"><named-content content-type="geo-json" specific-use="{&#34;type&#34;:&#34;Point&#34;,&#34;coordinates&#34;:[-103.388000,29.453000]}" id="NCID0EUTAI" xlink:type="simple">29.453° -103.388°</named-content></named-content>, 22 IX 2023, Limestone outcrop, C. Schmidt, C. Jaeger / CNCLEP numbers 00335508, 00335510, 00335511, 00335513, 00335520, 00335537, 00335561, 00335562, 00335581, 00335582, 00335594, 00335620–003356213, 00335681, 00335685, 00335689, 00335719, 00335733, 00335734, 00335842 (22 males); Presidio County: Shafter, 9 IX [19]69, A. &amp; M. E. Blanchard (4 males, 1 female); Terrell County: Sanderson, Desert Air Motel, <named-content xmlns:xlink="http://www.w3.org/1999/xlink" content-type="dwc:verbatimCoordinates" xlink:type="simple"><named-content content-type="geo-json" specific-use="{&#34;type&#34;:&#34;Point&#34;,&#34;coordinates&#34;:[-102.405900,30.145300]}" id="NCID0E3TAI" xlink:type="simple">N30.1453° W102.4059°</named-content></named-content>, elev. 2810’ [856 m], 27 + 28 IX 2024, to MV/BL, Leg. D. L. Wikle (11 males, 4 females); Val Verde County: Langtry, <named-content xmlns:xlink="http://www.w3.org/1999/xlink" content-type="dwc:verbatimCoordinates" xlink:type="simple"><named-content content-type="geo-json" specific-use="{&#34;type&#34;:&#34;Point&#34;,&#34;coordinates&#34;:[-101.557000,29.804000]}" id="NCID0EEUAI" xlink:type="simple">N29.804° W101.557°</named-content></named-content>, 7 III 2016, J. Vargo (1 male); Same collection label / Crabo slide 629 [female] (1 female); Same locality, collector 17 III 2018 (1 male, 3 females); Seminole Canyon, 1400 ft. [427 m], <named-content xmlns:xlink="http://www.w3.org/1999/xlink" content-type="dwc:verbatimCoordinates" xlink:type="simple"><named-content content-type="geo-json" specific-use="{&#34;type&#34;:&#34;Point&#34;,&#34;coordinates&#34;:[-101.324000,29.696000]}" id="NCID0EMUAI" xlink:type="simple">N29.696° W101.324°</named-content></named-content>, 22 III 2016, J. Vargo (2 males). <named-content xmlns:xlink="http://www.w3.org/1999/xlink" content-type="dwc:institutional_code" xlink:title="Canadian National Collection of Insects, Arachnids, and Nematodes" xlink:href="http://grbio.org/institution/canadian-national-collection-insects-arachnids-and-nematodes" xlink:type="simple">CNC</named-content>, <abbrev xmlns:xlink="http://www.w3.org/1999/xlink" xlink:title="Dave Wikle personal research collection" id="ABBRID0EVUAI" xlink:type="simple">DLW</abbrev>, <abbrev xmlns:xlink="http://www.w3.org/1999/xlink" xlink:title="James Vargo personal research collection" id="ABBRID0EZUAI" xlink:type="simple">JV</abbrev>, <abbrev xmlns:xlink="http://www.w3.org/1999/xlink" xlink:title="Lars Crabo personal research collection" id="ABBRID0E4UAI" xlink:type="simple">LGC</abbrev>, <named-content xmlns:xlink="http://www.w3.org/1999/xlink" content-type="dwc:institutional_code" xlink:title="National Museum of Natural History, Washington" xlink:href="http://grbio.org/institution/smithsonian-institution-national-museum-natural-history" xlink:type="simple">NMNH</named-content>.</p></tp:treatment-sec><tp:treatment-sec sec-type="etymology" id="SECID0EFVAI"><title>Etymology.</title><p>The name is Latin, meaning one horn. It refers to the diagnostic stout cornutus on the distal male vesica.</p></tp:treatment-sec><tp:treatment-sec sec-type="diagnosis" id="SECID0EKVAI"><title>Diagnosis.</title><p>This species resembles <italic><tp:taxon-name><tp:taxon-name-part taxon-name-part-type="genus" reg="Infralathosea">I.</tp:taxon-name-part><tp:taxon-name-part taxon-name-part-type="species" reg="pronuba">pronuba</tp:taxon-name-part></tp:taxon-name></italic> in habitus and structure. Males <italic><tp:taxon-name><tp:taxon-name-part taxon-name-part-type="genus" reg="Infralathosea">I.</tp:taxon-name-part><tp:taxon-name-part taxon-name-part-type="species" reg="unicornis">unicornis</tp:taxon-name-part></tp:taxon-name></italic> are superficially identical to those of <italic><tp:taxon-name><tp:taxon-name-part taxon-name-part-type="genus" reg="Infralathosea">I.</tp:taxon-name-part><tp:taxon-name-part taxon-name-part-type="species" reg="pronuba">pronuba</tp:taxon-name-part></tp:taxon-name></italic>, but can be identified by a stout cornutus on the distal vesica that <italic><tp:taxon-name><tp:taxon-name-part taxon-name-part-type="genus" reg="Infralathosea">I.</tp:taxon-name-part><tp:taxon-name-part taxon-name-part-type="species" reg="pronuba">pronuba</tp:taxon-name-part></tp:taxon-name></italic> lacks. The females of these species also have identical forewings, but the hindwing ground color is nearly pure white in <italic><tp:taxon-name><tp:taxon-name-part taxon-name-part-type="genus" reg="Infralathosea">I.</tp:taxon-name-part><tp:taxon-name-part taxon-name-part-type="species" reg="unicornis">unicornis</tp:taxon-name-part></tp:taxon-name></italic>, gray in <italic><tp:taxon-name><tp:taxon-name-part taxon-name-part-type="genus" reg="Infralathosea">I.</tp:taxon-name-part><tp:taxon-name-part taxon-name-part-type="species" reg="pronuba">pronuba</tp:taxon-name-part></tp:taxon-name></italic>.</p><p><italic><tp:taxon-name><tp:taxon-name-part taxon-name-part-type="genus" reg="Infralathosea">Infralathosea</tp:taxon-name-part><tp:taxon-name-part taxon-name-part-type="species" reg="unicornis">unicornis</tp:taxon-name-part></tp:taxon-name></italic> is the only species in the genus in west Texas. The barcode of <italic><tp:taxon-name><tp:taxon-name-part taxon-name-part-type="genus" reg="Infralathosea">I.</tp:taxon-name-part><tp:taxon-name-part taxon-name-part-type="species" reg="unicornis">unicornis</tp:taxon-name-part></tp:taxon-name></italic> (<ext-link xmlns:xlink="http://www.w3.org/1999/xlink" xlink:href="http://boldsystems.org/index.php/Public_BarcodeCluster?clusteruri=BOLD:ADF0036" ext-link-type="uri" xlink:type="simple">BOLD:ADF0036</ext-link>; <italic>n</italic> = 1) differs from that of <italic><tp:taxon-name><tp:taxon-name-part taxon-name-part-type="genus" reg="Infralathosea">I.</tp:taxon-name-part><tp:taxon-name-part taxon-name-part-type="species" reg="pronuba">pronuba</tp:taxon-name-part></tp:taxon-name></italic> by 5.3%.</p></tp:treatment-sec><tp:treatment-sec sec-type="description" id="SECID0E3YAI"><title>Description.</title><p><bold>Adults. <italic>Head</italic></bold> – Antennae of both sexes as for genus. Scape tuft medium dark gray. Labial palpus scales dark gray. Frons white, transverse black dorsally; dorsal head scales white and white-tipped gray, loose paramedian tufts anterior and posterior to antenna. <bold><italic>Thorax</italic></bold> – Patagium scales spatulate, white-tipped, appearing gray with weak dark basal line. Tegula scales long, spatulate, white, with fewer black of similar shape and hair-like, appearing pale gray; dorsal thorax charcoal; venter pale gray. <bold><italic>Wings</italic></bold>: Forewing length 13.0–14.0 mm; scales white, pale gray, dark gray; appearing slightly streaked medium gray, darkest on mesial posterior margin and in terminal area near apex and anal angle; veins and intervenal dark lines near apex dark gray; basal dash black; antemedial and postmedial lines fused as in genus description, anterior antemedial line and mesial fused segment darkest; medial line a gray smudge near costa; subterminal line diffuse, irregular, pale gray; fringe white and gray, slightly darker between veins; spots as for genus. Hindwing ground color pure white (male); uniform medium gray (female). <bold><italic>Legs</italic></bold>: As in genus description. <bold><italic>Abdomen</italic></bold> – Vestiture as for genus. <bold><italic>Male genitalia</italic></bold>: Uncus and juxta as for genus. Valve, including sacculus, clasper, and cucullus as for genus. Phallus length 4 × width. Vesica length 1 × phallus, width, diameter 0.4 × length; proximal cornuti patches as in genus description; mesial cornuti on distinct dome-shaped diverticulum; posterior apex with single stout cornutus. <bold><italic>Female genitalia</italic></bold>: Papilla analis, intersegmental membrane, and A8 as for genus. Posterior apophysis 3.0 × A8; anterior apophysis 0.65 × posterior apophysis. Ostium bursae as for genus; postvaginal plate length 0.2 × ductus bursae; ductus bursae 1.9 × A8, widest mesially. Corpus bursae shape as for genus, length 2.3 × A8 and width 0.5 × length.</p></tp:treatment-sec><tp:treatment-sec sec-type="distribution" id="SECID0EYZAI"><title>Distribution and biology.</title><p>This species occurs in Chihuahuan shrub desert in west Texas and is relatively common in collections. Most examined specimens are from the Big Bend region between Fort Davis and Big Bend National Park. Collection records suggest the presence of two broods, with records from spring (February to April) and fall (September and October). The early stages are unknown.</p></tp:treatment-sec><tp:treatment-sec><!--Section generated to contain objects referenced in tp:taxon-treatment.--><fig id="F1" position="float" orientation="portrait"><object-id xmlns:xlink="http://www.w3.org/1999/xlink" content-type="doi" xlink:type="simple">10.3897/zookeys.1228.141682.figures1-18</object-id><object-id xmlns:xlink="http://www.w3.org/1999/xlink" content-type="arpha" xlink:type="simple">29CA28FE-7C00-569A-8B56-4E907F17307F</object-id><label>Figures 1–18.</label><caption><p><italic><tp:taxon-name><tp:taxon-name-part taxon-name-part-type="genus" reg="Supralathosea">Supralathosea</tp:taxon-name-part></tp:taxon-name></italic>, <italic><tp:taxon-name><tp:taxon-name-part taxon-name-part-type="genus" reg="Infralathosea">Infralathosea</tp:taxon-name-part></tp:taxon-name></italic>, and <italic><tp:taxon-name><tp:taxon-name-part taxon-name-part-type="genus" reg="Eulathosea">Eulathosea</tp:taxon-name-part></tp:taxon-name></italic> adults <bold>1</bold><italic><tp:taxon-name><tp:taxon-name-part taxon-name-part-type="genus" reg="Supralathosea">Supralathosea</tp:taxon-name-part><tp:taxon-name-part taxon-name-part-type="species" reg="baboquivariensis">baboquivariensis</tp:taxon-name-part></tp:taxon-name></italic> male, USA, Arizona, Pima County <bold>2</bold><italic><tp:taxon-name><tp:taxon-name-part taxon-name-part-type="genus" reg="Supralathosea">S.</tp:taxon-name-part><tp:taxon-name-part taxon-name-part-type="species" reg="baboquivariensis">baboquivariensis</tp:taxon-name-part></tp:taxon-name></italic> female, USA, Arizona, Pima County <bold>3</bold><italic><tp:taxon-name><tp:taxon-name-part taxon-name-part-type="genus" reg="Supralathosea">S.</tp:taxon-name-part><tp:taxon-name-part taxon-name-part-type="species" reg="baboquivariensis">baboquivariensis</tp:taxon-name-part></tp:taxon-name></italic> male, USA, Arizona, Cochise County <bold>4</bold><italic><tp:taxon-name><tp:taxon-name-part taxon-name-part-type="genus" reg="Supralathosea">Supralathosea</tp:taxon-name-part><tp:taxon-name-part taxon-name-part-type="species" reg="solastella">solastella</tp:taxon-name-part></tp:taxon-name></italic> HT male, USA, Texas, Brewster County <bold>5</bold><italic><tp:taxon-name><tp:taxon-name-part taxon-name-part-type="genus" reg="Supralathosea">S.</tp:taxon-name-part><tp:taxon-name-part taxon-name-part-type="species" reg="solastella">solastella</tp:taxon-name-part></tp:taxon-name></italic> male, USA, Texas, Brewster County <bold>6</bold><italic><tp:taxon-name><tp:taxon-name-part taxon-name-part-type="genus" reg="Supralathosea">S.</tp:taxon-name-part><tp:taxon-name-part taxon-name-part-type="species" reg="solastella">solastella</tp:taxon-name-part></tp:taxon-name></italic> female, USA, Texas, Brewster County <bold>7</bold><italic><tp:taxon-name><tp:taxon-name-part taxon-name-part-type="genus" reg="Supralathosea">Supralathosea</tp:taxon-name-part><tp:taxon-name-part taxon-name-part-type="species" reg="solastella">solastella</tp:taxon-name-part></tp:taxon-name></italic> male, USA, Texas, Zapata County <bold>8</bold><italic><tp:taxon-name><tp:taxon-name-part taxon-name-part-type="genus" reg="Supralathosea">S.</tp:taxon-name-part><tp:taxon-name-part taxon-name-part-type="species" reg="solastella">solastella</tp:taxon-name-part></tp:taxon-name></italic> female, USA, Texas, Zapata County <bold>9</bold><italic><tp:taxon-name><tp:taxon-name-part taxon-name-part-type="genus" reg="Supralathosea">S.</tp:taxon-name-part><tp:taxon-name-part taxon-name-part-type="species" reg="solastella">solastella</tp:taxon-name-part></tp:taxon-name></italic>, USA, Texas, Zapata County <bold>10</bold><italic><tp:taxon-name><tp:taxon-name-part taxon-name-part-type="genus" reg="Supralathosea">Supralathosea</tp:taxon-name-part><tp:taxon-name-part taxon-name-part-type="species" reg="yavapai">yavapai</tp:taxon-name-part></tp:taxon-name></italic> USA, Arizona, Yavapai County <bold>11</bold><italic><tp:taxon-name><tp:taxon-name-part taxon-name-part-type="genus" reg="Supralathosea">S.</tp:taxon-name-part><tp:taxon-name-part taxon-name-part-type="species" reg="yavapai">yavapai</tp:taxon-name-part></tp:taxon-name></italic> USA, Arizona, Yavapai County <bold>12</bold><italic><tp:taxon-name><tp:taxon-name-part taxon-name-part-type="genus" reg="Supralathosea">S.</tp:taxon-name-part><tp:taxon-name-part taxon-name-part-type="species" reg="yavapai">yavapai</tp:taxon-name-part></tp:taxon-name></italic> USA, Arizona, Yavapai County <bold>13</bold><italic><tp:taxon-name><tp:taxon-name-part taxon-name-part-type="genus" reg="Infralathosea">Infralathosea</tp:taxon-name-part><tp:taxon-name-part taxon-name-part-type="species" reg="pronuba">pronuba</tp:taxon-name-part></tp:taxon-name></italic> male, USA, Arizona, Yavapai County <bold>14</bold><italic><tp:taxon-name><tp:taxon-name-part taxon-name-part-type="genus" reg="Infralathosea">I.</tp:taxon-name-part><tp:taxon-name-part taxon-name-part-type="species" reg="pronuba">pronuba</tp:taxon-name-part></tp:taxon-name></italic> female, USA, New Mexico, Lincoln County, <bold>15</bold><italic><tp:taxon-name><tp:taxon-name-part taxon-name-part-type="genus" reg="Infralathosea">Infralathosea</tp:taxon-name-part><tp:taxon-name-part taxon-name-part-type="species" reg="unicornis">unicornis</tp:taxon-name-part></tp:taxon-name></italic>, male, USA, Texas, Brewster County <bold>16</bold><italic><tp:taxon-name><tp:taxon-name-part taxon-name-part-type="genus" reg="Infralathosea">I.</tp:taxon-name-part><tp:taxon-name-part taxon-name-part-type="species" reg="unicornis">unicornis</tp:taxon-name-part></tp:taxon-name></italic>, female, USA, Texas, Brewster County <bold>17</bold><italic><tp:taxon-name><tp:taxon-name-part taxon-name-part-type="genus" reg="Eulathosea">Eulathosea</tp:taxon-name-part><tp:taxon-name-part taxon-name-part-type="species" reg="obtusa">obtusa</tp:taxon-name-part></tp:taxon-name></italic> male, USA, Arizona, Cochise County <bold>18</bold><italic><tp:taxon-name><tp:taxon-name-part taxon-name-part-type="genus" reg="Eulathosea">Eulathosea</tp:taxon-name-part><tp:taxon-name-part taxon-name-part-type="species" reg="obtusa">obtusa</tp:taxon-name-part></tp:taxon-name></italic> female, USA, Arizona, Yavapai County.</p></caption><graphic xmlns:xlink="http://www.w3.org/1999/xlink" xlink:href="zookeys-1228-197_article-141682__-g001.jpg" position="float" orientation="portrait" xlink:type="simple" id="oo_1257769.jpg"><uri content-type="original_file" xlink:type="simple">https://binary.pensoft.net/fig/1257769</uri></graphic></fig><fig id="F3" position="float" orientation="portrait"><object-id xmlns:xlink="http://www.w3.org/1999/xlink" content-type="doi" xlink:type="simple">10.3897/zookeys.1228.141682.figures23-25</object-id><object-id xmlns:xlink="http://www.w3.org/1999/xlink" content-type="arpha" xlink:type="simple">B7AC2899-1695-504D-930D-AEC5EB9EFC74</object-id><label>Figures 23–25.</label><caption><p><italic><tp:taxon-name><tp:taxon-name-part taxon-name-part-type="genus" reg="Infralathosea">Infralathosea</tp:taxon-name-part></tp:taxon-name></italic> and <italic><tp:taxon-name><tp:taxon-name-part taxon-name-part-type="genus" reg="Eulathosea">Eulathosea</tp:taxon-name-part></tp:taxon-name></italic> male genitalia <bold>23</bold><italic><tp:taxon-name><tp:taxon-name-part taxon-name-part-type="genus" reg="Infralathosea">Infralathosea</tp:taxon-name-part><tp:taxon-name-part taxon-name-part-type="species" reg="pronuba">pronuba</tp:taxon-name-part></tp:taxon-name></italic><bold>24</bold><italic><tp:taxon-name><tp:taxon-name-part taxon-name-part-type="genus" reg="Infralathosea">I.</tp:taxon-name-part><tp:taxon-name-part taxon-name-part-type="species" reg="unicornis">unicornis</tp:taxon-name-part></tp:taxon-name></italic><bold>25</bold><italic><tp:taxon-name><tp:taxon-name-part taxon-name-part-type="genus" reg="Eulathosea">Eulathosea</tp:taxon-name-part><tp:taxon-name-part taxon-name-part-type="species" reg="obtusa">obtusa</tp:taxon-name-part></tp:taxon-name></italic>.</p></caption><graphic xmlns:xlink="http://www.w3.org/1999/xlink" xlink:href="zookeys-1228-197_article-141682__-g003.jpg" position="float" orientation="portrait" xlink:type="simple" id="oo_1257771.jpg"><uri content-type="original_file" xlink:type="simple">https://binary.pensoft.net/fig/1257771</uri></graphic></fig><fig id="F5" position="float" orientation="portrait"><object-id xmlns:xlink="http://www.w3.org/1999/xlink" content-type="doi" xlink:type="simple">10.3897/zookeys.1228.141682.figures30-32</object-id><object-id xmlns:xlink="http://www.w3.org/1999/xlink" content-type="arpha" xlink:type="simple">B34426E8-7573-56AB-9ECA-9E1334227AF8</object-id><label>Figures 30–32.</label><caption><p><italic><tp:taxon-name><tp:taxon-name-part taxon-name-part-type="genus" reg="Infralathosea">Infralathosea</tp:taxon-name-part></tp:taxon-name></italic> and <italic><tp:taxon-name><tp:taxon-name-part taxon-name-part-type="genus" reg="Eulathosea">Eulathosea</tp:taxon-name-part></tp:taxon-name></italic> female genitalia <bold>30</bold><italic><tp:taxon-name><tp:taxon-name-part taxon-name-part-type="genus" reg="Infralathosea">Infralathosea</tp:taxon-name-part><tp:taxon-name-part taxon-name-part-type="species" reg="pronuba">pronuba</tp:taxon-name-part></tp:taxon-name></italic><bold>31</bold><italic><tp:taxon-name><tp:taxon-name-part taxon-name-part-type="genus" reg="Infralathosea">I.</tp:taxon-name-part><tp:taxon-name-part taxon-name-part-type="species" reg="unicornis">unicornis</tp:taxon-name-part></tp:taxon-name></italic><bold>32</bold><italic><tp:taxon-name><tp:taxon-name-part taxon-name-part-type="genus" reg="Eulathosea">Eulathosea</tp:taxon-name-part><tp:taxon-name-part taxon-name-part-type="species" reg="obtusa">obtusa</tp:taxon-name-part></tp:taxon-name></italic>.</p></caption><graphic xmlns:xlink="http://www.w3.org/1999/xlink" xlink:href="zookeys-1228-197_article-141682__-g005.jpg" position="float" orientation="portrait" xlink:type="simple" id="oo_1257773.jpg"><uri content-type="original_file" xlink:type="simple">https://binary.pensoft.net/fig/1257773</uri></graphic></fig><fig id="F7" position="float" orientation="portrait"><object-id xmlns:xlink="http://www.w3.org/1999/xlink" content-type="doi" xlink:type="simple">10.3897/zookeys.1228.141682.figure34</object-id><object-id xmlns:xlink="http://www.w3.org/1999/xlink" content-type="arpha" xlink:type="simple">ECA38C3C-AA5C-5333-ADCF-6A8359C1DDB0</object-id><label>Figure 34.</label><caption><p>Distribution map of <italic><tp:taxon-name><tp:taxon-name-part taxon-name-part-type="genus" reg="Infralathosea">Infralathosea</tp:taxon-name-part></tp:taxon-name></italic> and <italic><tp:taxon-name><tp:taxon-name-part taxon-name-part-type="genus" reg="Eulathosea">Eulathosea</tp:taxon-name-part></tp:taxon-name></italic> species. <italic><tp:taxon-name><tp:taxon-name-part taxon-name-part-type="genus" reg="Infralathosea">Infralathosea</tp:taxon-name-part><tp:taxon-name-part taxon-name-part-type="species" reg="pronuba">pronuba</tp:taxon-name-part></tp:taxon-name></italic> (blue), <italic><tp:taxon-name><tp:taxon-name-part taxon-name-part-type="genus" reg="Infralathosea">Infralathosea</tp:taxon-name-part><tp:taxon-name-part taxon-name-part-type="species" reg="unicornis">unicornis</tp:taxon-name-part></tp:taxon-name></italic> (yellow), and <italic><tp:taxon-name><tp:taxon-name-part taxon-name-part-type="genus" reg="Eulathosea">Eulathosea</tp:taxon-name-part><tp:taxon-name-part taxon-name-part-type="species" reg="obtusa">obtusa</tp:taxon-name-part></tp:taxon-name></italic> (red). Circles = examined specimens. Squares = iNaturalist records.</p></caption><graphic xmlns:xlink="http://www.w3.org/1999/xlink" xlink:href="zookeys-1228-197_article-141682__-g007.jpg" position="float" orientation="portrait" xlink:type="simple" id="oo_1257775.jpg"><uri content-type="original_file" xlink:type="simple">https://binary.pensoft.net/fig/1257775</uri></graphic></fig></tp:treatment-sec></tp:taxon-treatment>
