# Supplementary material for: ﻿Revision of the North American genus Supralathosea Barnes & Benjamin (Lepidoptera, Noctuidae, Oncocnemidinae) with description of two genera and three species
Source: Zookeys. 2025 Feb 21;1228:197–223. doi: 10.3897/zookeys.1228.141682 (PMC11871519; doi:10.3897/zookeys.1228.141682)
Supplement: XML Treatment for Eulathosea [file zookeys.1228.141682-treatment8.xml]

<!DOCTYPE tp:taxon-treatment
  PUBLIC "-//TaxonX//DTD Taxonomic Treatment Publishing DTD v0 20100105//EN" "tax-treatment-NSO.dtd">
<tp:taxon-treatment xmlns:tp="http://www.plazi.org/taxpub"><tp:treatment-meta><kwd-group><label>Taxon classification</label><kwd>
                <named-content content-type="kingdom">Animalia</named-content>
              </kwd><kwd>
                <named-content content-type="order">Lepidoptera</named-content>
              </kwd><kwd>
                <named-content content-type="family">Noctuidae</named-content>
              </kwd></kwd-group><mixed-citation publication-type="journal"><person-group><name><surname>Crabo</surname><given-names>Lars G.</given-names></name><name><surname>Keegan</surname><given-names>Kevin</given-names></name></person-group><article-title>﻿Revision of the North American genus <italic><tp:taxon-name><tp:taxon-name-part taxon-name-part-type="genus" reg="Supralathosea">Supralathosea</tp:taxon-name-part></tp:taxon-name></italic> Barnes &amp; Benjamin (<tp:taxon-name><tp:taxon-name-part taxon-name-part-type="order">Lepidoptera</tp:taxon-name-part></tp:taxon-name>, <tp:taxon-name><tp:taxon-name-part taxon-name-part-type="family">Noctuidae</tp:taxon-name-part></tp:taxon-name>, <tp:taxon-name><tp:taxon-name-part taxon-name-part-type="subfamily">Oncocnemidinae</tp:taxon-name-part></tp:taxon-name>) with description of two genera and three species</article-title><source>Zookeys</source><day>21</day><month>02</month><year>2025</year><volume>1228</volume><fpage>197</fpage><lpage>223</lpage><pub-id pub-id-type="doi">10.3897/zookeys.1228.141682</pub-id></mixed-citation></tp:treatment-meta><tp:nomenclature><label>﻿Genus</label><tp:taxon-name>
              <object-id xmlns:xlink="http://www.w3.org/1999/xlink" content-type="arpha" xlink:type="simple">9448D76E-67C6-5CA1-9900-7456F13065FD</object-id>
              <tp:taxon-name-part taxon-name-part-type="genus" reg="Eulathosea">Eulathosea</tp:taxon-name-part>
              <object-id xmlns:xlink="http://www.w3.org/1999/xlink" content-type="zoobank" xlink:type="simple">https://zoobank.org/D3BB84B1-B611-4BB6-8996-28F580FCF55A</object-id>
            </tp:taxon-name><tp:taxon-status xmlns:xlink="http://www.w3.org/1999/xlink" xlink:type="simple">gen. nov.</tp:taxon-status></tp:nomenclature><tp:treatment-sec sec-type="type species" id="SECID0EB2AI"><title>Type species.</title><p><italic><tp:taxon-name><tp:taxon-name-part taxon-name-part-type="genus" reg="Cucullia">Cucullia</tp:taxon-name-part><tp:taxon-name-part taxon-name-part-type="species" reg="obtusa">obtusa</tp:taxon-name-part></tp:taxon-name></italic> Smith, 1909.</p></tp:treatment-sec><tp:treatment-sec sec-type="Gender" id="SECID0ES2AI"><title>Gender.</title><p>Feminine.</p></tp:treatment-sec><tp:treatment-sec sec-type="etymology" id="SECID0EX2AI"><title>Etymology.</title><p>The name is derived from the Greek prefix <italic>eu</italic>, meaning good or pleasant, and <italic><tp:taxon-name><tp:taxon-name-part taxon-name-part-type="genus" reg="Lathosea">Lathosea</tp:taxon-name-part></tp:taxon-name></italic>, the noctuid genus that is part of the names <italic><tp:taxon-name><tp:taxon-name-part taxon-name-part-type="genus" reg="Supralathosea">Supralathosea</tp:taxon-name-part></tp:taxon-name></italic> and <italic><tp:taxon-name><tp:taxon-name-part taxon-name-part-type="genus" reg="Infralathosea">Infralathosea</tp:taxon-name-part></tp:taxon-name></italic>. It refers to the attractive appearance of the only known species.</p></tp:treatment-sec><tp:treatment-sec sec-type="diagnosis" id="SECID0EU3AI"><title>Diagnosis.</title><p><italic><tp:taxon-name><tp:taxon-name-part taxon-name-part-type="genus" reg="Eulathosea">Eulathosea</tp:taxon-name-part></tp:taxon-name></italic> is a monotypic genus which differs in many ways from <italic><tp:taxon-name><tp:taxon-name-part taxon-name-part-type="genus" reg="Supralathosea">Supralathosea</tp:taxon-name-part></tp:taxon-name></italic> and <italic><tp:taxon-name><tp:taxon-name-part taxon-name-part-type="genus" reg="Infralathosea">Infralathosea</tp:taxon-name-part></tp:taxon-name></italic>. Adults (forewing length 17.0–18.5 mm) are larger than all species in the other genera other than <italic><tp:taxon-name><tp:taxon-name-part taxon-name-part-type="genus" reg="Supralathosea">S.</tp:taxon-name-part><tp:taxon-name-part taxon-name-part-type="species" reg="yavapai">yavapai</tp:taxon-name-part></tp:taxon-name></italic>. They can be identified without dissection by the solid dark hindwing marginal band, marginal band absent or at most a powdery mixture of gray and whitish scales in <italic><tp:taxon-name><tp:taxon-name-part taxon-name-part-type="genus" reg="Supralathosea">Supralathosea</tp:taxon-name-part></tp:taxon-name></italic> and <italic><tp:taxon-name><tp:taxon-name-part taxon-name-part-type="genus" reg="Infralathosea">Infralathosea</tp:taxon-name-part></tp:taxon-name></italic>, and streaky pale gray forewing with orange-tan scales in the cell that extend nearly to the distal margin, forewing gray without warm colors in the other genera.</p><p>The male uncus of <italic><tp:taxon-name><tp:taxon-name-part taxon-name-part-type="genus" reg="Eulathosea">Eulathosea</tp:taxon-name-part></tp:taxon-name></italic> is bent ventrad at a sideways-D-shaped thickening, beyond which it is gracile and arced. The valve is rhomboid, broadest at the midpoint with a V-shaped bulge at the distal sacculus, gradually tapering to a weak cucullus with apical and anal points and partial corona of claw-like setae on the dorsal two-thirds, and a long acute ampulla that reaches the dorsal margin. The vesica is bent 270°, with dilated proximal and distal segments bearing cornuti shorter than those of <italic><tp:taxon-name><tp:taxon-name-part taxon-name-part-type="genus" reg="Supralathosea">Supralathosea</tp:taxon-name-part></tp:taxon-name></italic> and longer than those of <italic><tp:taxon-name><tp:taxon-name-part taxon-name-part-type="genus" reg="Infralathosea">Infralathosea</tp:taxon-name-part></tp:taxon-name></italic>. Females have a rounded corpus bursae with thick rippled membrane and a cone-shaped leftward process bearing the ductus seminalis. The undulating tubular ductus bursae is moderately thick and rubbery, but lacks the bulbous anterior segment that is present in <italic><tp:taxon-name><tp:taxon-name-part taxon-name-part-type="genus" reg="Supralathosea">Supralathosea</tp:taxon-name-part></tp:taxon-name></italic> females.</p></tp:treatment-sec><tp:treatment-sec sec-type="description" id="SECID0EG6AI"><title>Description.</title><p><bold>Adults.</bold> Males and females superficially similar. <bold><italic>Head</italic></bold> – Antenna of both sexes filiform. Scape medium length, gray. Eyes lacking interommatidial setae, with few adjacent dark lash-like scales. Labial palpus distal segment length 0.4 × second segment, directed anterodorsad. Frons slightly convex, scales gray with black dorsal transverse line; dorsal head scales pale to dark gray, weak paramedian tufts gray anteriad and black posteriad to antenna. <bold><italic>Thorax</italic></bold> – Scales mostly long white-tipped pale gray, appearing pale gray; collar with basal tan, black, and pale gray lines, crest prominent in resting moths; weak tufts on metathorax; venter scales hair-like, white and pale gray. <bold><italic>Legs</italic></bold>: Tibia lacking spines or claws; tarsal segments with three regular rows of spine-like setae. <bold><italic>Wings</italic></bold>: Forewing length 17.0–18.5 mm, length 2.0–2.2 × width, outer margin smooth; scales strap-like white, pale to dark gray, tan; veins dark gray; appearing streaked and mottled medium gray, with dark patches on costa, distal posterior margin, and subterminal area, and pale orange-tan from cell base to wing apex; basal line absent; antemedial and medial lines dark oblique spots on costa; postmedial line with dark gray medial and whitish outer components, faint, irregular, drawn strongly basad in fold; subterminal line irregular, whitish, strongest between veins opposite cell and in fold; terminal line thin, dark gray; orbicular and reniform spots pale, small, faint; claviform spot absent; fringe weakly checkered ground color and dark gray. Hindwing ground color pearlescent white, veins and broad marginal band dark gray; fringe white, base striped ochre and dark gray. <bold><italic>Abdomen</italic></bold> – Lacking dorsal A1 transverse channel, brush organs, and coremata; scales gray; small dorsal tufts on segments A2 and A3. <bold><italic>Male genitalia</italic></bold>: Uncus base stout, cylindrical, directed posteriad, bent 90° ventrad at sideways-D-shaped subbasal bulge, mid and distal segments gracile, arced, tip with small downward tooth. Juxta V-shaped, dorsal arms curved mesially. Valve turkey-drumstick-shaped with strongly convex ventral margin to mid valve and undulating weakly convex dorsal margin, distal valve tapered to weak rhomboid cucullus with blunt triangular apex and acute granulose anal angle lacking a pollex, with corona of 10–15 long claw-like setae dorsal 2/3; sacculus 0.5 × valve length, proximal 2/3 uniform, 0.3 × valve width, distal 1/3 dorsally convex with thick sideways-V-shaped bulge; clasper base a thick bar at distal sacculus, clasper ampulla directed distal and 45° dorsad from origin on ventral third of valve distal to sacculus, slightly curved, slender, thorn-like, reaching valve dorsal margin. Phallus tubular, length 4 × width, spinulose apex bulging slightly leftward with ventral and dorsal extensions onto vesica. Vesica bent 90° ventrad at base, then curved dorsad 180° with apex to right of mid-phallus; subbasal and distal vesica dilated with intervening waist, subbasal bulge 1.8 × phallus diameter, distal bulge 2.5 × phallus diameter with smooth taper to apex; multiple similar needle-like cornuti in ovoid patch on left side of subbasal bulge and T-shaped patch on left and ventral sides of distal bulge. <bold><italic>Female genitalia</italic></bold>: A7 tergite normal size, pleural membrane thick, with anterior dark internally concave rugose structure (possibly a gland). Segment A8 width 1.5 × length. Papilla analis 0.8 × A8, width 0.3–0.4 × length, apex blunt, covered by uniform hair-like setae. Posterior apophysis 2.5 × A8; anterior apophysis 0.6 × posterior apophysis. Ostium bursae quadrate, width 0.5 × A8, ventral margin thin, sclerotized, postvaginal plates small; ductus bursae thick, rubbery, externally rugose, length 3 × A8, undulating, narrowest at midpoint, widest proximal to 90° ventrad bend at junction with corpus bursae. Corpus bursae globose, length and width 3 × A8, with short conical left ventral protrusion with ductus seminalis at apex and slightly thickened concentrically rippled membrane on right but lacking smaller distinct signum.</p></tp:treatment-sec><tp:treatment-sec sec-type="Higher classification" id="SECID0EDABI"><title>Higher classification.</title><p><italic><tp:taxon-name><tp:taxon-name-part taxon-name-part-type="genus" reg="Eulathosea">Eulathosea</tp:taxon-name-part></tp:taxon-name></italic> is assigned to <tp:taxon-name><tp:taxon-name-part taxon-name-part-type="subfamily">Oncocnemidinae</tp:taxon-name-part></tp:taxon-name> (<xref ref-type="bibr" rid="B11">Keegan et al. 2021</xref>).</p></tp:treatment-sec><tp:treatment-sec sec-type="discussion" id="SECID0EZABI"><title>Discussion.</title><p><italic><tp:taxon-name><tp:taxon-name-part taxon-name-part-type="genus" reg="Eulathosea">Eulathosea</tp:taxon-name-part></tp:taxon-name></italic> lacks an A1 transverse channel, as discussed under <italic><tp:taxon-name><tp:taxon-name-part taxon-name-part-type="genus" reg="Supralathosea">Supralathosea</tp:taxon-name-part></tp:taxon-name></italic>.</p></tp:treatment-sec><ref-list><ref id="B11"><mixed-citation xmlns:xlink="http://www.w3.org/1999/xlink" xlink:type="simple"><person-group><name name-style="western"><surname>Keegan</surname><given-names>KL</given-names></name><name name-style="western"><surname>Rota</surname><given-names>J</given-names></name><name name-style="western"><surname>Zahiri</surname><given-names>R</given-names></name><name name-style="western"><surname>Zilli</surname><given-names>A</given-names></name><name name-style="western"><surname>Wahlberg</surname><given-names>N</given-names></name><name name-style="western"><surname>Schmidt</surname><given-names>BC</given-names></name><name name-style="western"><surname>Lafontaine</surname><given-names>JD</given-names></name><name name-style="western"><surname>Goldstein</surname><given-names>PZ</given-names></name><name name-style="western"><surname>Wagner</surname><given-names>DL</given-names></name></person-group> (<year>2021</year>) <article-title>Toward a stable global <tp:taxon-name><tp:taxon-name-part taxon-name-part-type="family">Noctuidae</tp:taxon-name-part></tp:taxon-name> (<tp:taxon-name><tp:taxon-name-part taxon-name-part-type="order">Lepidoptera</tp:taxon-name-part></tp:taxon-name>) taxonomy.</article-title><source>Insect Systematics and Diversity</source><volume>5</volume>: <fpage>1</fpage>–<lpage>24</lpage>. <ext-link xlink:href="10.1093/isd/ixab005" ext-link-type="doi" xlink:type="simple">https://doi.org/10.1093/isd/ixab005</ext-link></mixed-citation></ref></ref-list></tp:taxon-treatment>
